# Supplementary material for: {5-Chloro-2-[(2-hy­droxy­benzyl­idene)amino]­phen­yl}(phen­yl)methanone
Source: Acta Crystallogr Sect E Struct Rep Online. 2011 Nov 25;67(Pt 12):o3442–3. doi: 10.1107/S1600536811048690 (PMC3239075; doi:10.1107/S1600536811048690)
Supplement: Supplementary file 2 [file e-67-o3442-Isup2.hkl]

# 
# h,k,l, Fc-squared, Fo-squared, sigma(Fo-squared) and status flag 
# 
data_I
_shelx_title ' a in P-1' 
_shelx_refln_list_code          4 
_shelx_F_calc_maximum      131.52 
_exptl_crystal_F_000       348.00 
_reflns_d_resolution_high  0.8256 
 
loop_ 
 _symmetry_equiv_pos_as_xyz 
 'x, y, z' 
 '-x, -y, -z' 
 
_cell_length_a     7.3904 
_cell_length_b    10.7933 
_cell_length_c    10.8999 
_cell_angle_alpha  73.120 
_cell_angle_beta   87.919 
_cell_angle_gamma  82.953 
 
_shelx_F_squared_multiplier     1.000 
 
loop_ 
 _refln_index_h 
 _refln_index_k 
 _refln_index_l 
 _refln_F_squared_calc 
 _refln_F_squared_meas 
 _refln_F_squared_sigma 
 _refln_observed_status 
   1   0   0      556.45      563.65      5.28 o 
   2   0   0    13427.49    12747.13    103.94 o 
   3   0   0      579.61      631.23      4.67 o 
   4   0   0      223.86      207.11      2.06 o 
   5   0   0        1.98        1.53      0.31 o 
   6   0   0       39.93       38.57      1.01 o 
   7   0   0        5.34        4.09      0.60 o 
   8   0   0        3.76        3.75      0.68 o 
  -8   1   0        1.76        0.82      0.68 o 
  -7   1   0        3.50        2.06      0.53 o 
  -6   1   0        2.80        3.27      0.62 o 
  -5   1   0        4.25        2.55      0.37 o 
  -4   1   0      278.33      261.36      2.38 o 
  -3   1   0       29.07       29.14      0.65 o 
  -2   1   0     4855.55     4904.01     38.16 o 
  -1   1   0     2665.11     2695.86     29.85 o 
   0   1   0     1699.33     1668.89     10.74 o 
   1   1   0      132.75      125.85      1.24 o 
   2   1   0       48.49       51.69      0.70 o 
   3   1   0      109.73      115.02      1.29 o 
   4   1   0       36.10       27.78      0.77 o 
   5   1   0      149.35      151.29      2.15 o 
   6   1   0        1.56        0.98      0.30 o 
   7   1   0       11.53       10.92      0.81 o 
   8   1   0        0.71        0.36      0.46 o 
  -8   2   0       21.09       20.59      1.24 o 
  -7   2   0        7.90        8.01      1.09 o 
  -6   2   0        0.07       -0.04      0.37 o 
  -5   2   0        0.12        0.06      0.19 o 
  -4   2   0       22.43       25.31      0.60 o 
  -3   2   0        0.45       -0.21      0.19 o 
  -2   2   0       42.10       37.09      0.80 o 
  -1   2   0      549.55      554.79      3.68 o 
   0   2   0     1857.85     1921.74     14.96 o 
   1   2   0      142.09      137.22      1.15 o 
   2   2   0      960.95      973.43      6.16 o 
   3   2   0        5.46        6.48      0.34 o 
   4   2   0       75.31       74.65      1.15 o 
   5   2   0        0.74        1.16      0.29 o 
   6   2   0       15.53       14.75      0.70 o 
   7   2   0        9.66       10.27      0.68 o 
   8   2   0        2.14        1.54      0.55 o 
  -8   3   0        2.00        3.51      0.85 o 
  -7   3   0        2.19        1.33      0.53 o 
  -6   3   0        1.61        2.15      0.52 o 
  -5   3   0       15.53       14.92      0.84 o 
  -4   3   0        3.04        2.09      0.41 o 
  -3   3   0      314.19      329.88      3.38 o 
  -2   3   0      121.35      122.47      1.68 o 
  -1   3   0     1018.04     1103.04      6.90 o 
   0   3   0       28.34       27.85      0.50 o 
   1   3   0     1340.48     1403.16      8.09 o 
   2   3   0     1188.56     1200.12      7.53 o 
   3   3   0      131.82      144.56      1.54 o 
   4   3   0       70.75       68.60      1.11 o 
   5   3   0        0.10        0.09      0.22 o 
   6   3   0       88.00       77.38      1.71 o 
   7   3   0        5.47        4.52      0.61 o 
   8   3   0       14.09       19.31      2.00 o 
  -8   4   0        0.92        0.76      0.60 o 
  -7   4   0       10.98       10.37      0.96 o 
  -6   4   0        0.08        0.19      0.41 o 
  -5   4   0      178.27      182.18      2.80 o 
  -4   4   0      273.27      264.03      3.76 o 
  -3   4   0     1460.95     1522.82     11.57 o 
  -2   4   0       36.28       27.59      0.57 o 
  -1   4   0     4375.60     4635.83     29.06 o 
   0   4   0     1196.10     1162.90      7.35 o 
   1   4   0     1086.35     1112.94      7.12 o 
   2   4   0      355.80      371.06      3.29 o 
   3   4   0      147.90      167.88      1.83 o 
   4   4   0       10.08       10.03      0.51 o 
   5   4   0       66.02       60.50      1.18 o 
   6   4   0        0.94        0.23      0.30 o 
   7   4   0        3.04        2.28      0.44 o 
   8   4   0        0.38        0.45      0.46 o 
  -7   5   0       13.57       13.35      1.08 o 
  -6   5   0        5.71        5.30      0.89 o 
  -5   5   0       68.86       62.22      1.66 o 
  -4   5   0        3.52        2.82      0.50 o 
  -3   5   0       11.24       13.68      0.72 o 
  -2   5   0       76.79       93.50      1.20 o 
  -1   5   0       95.84      124.06      1.43 o 
   0   5   0       24.07       29.70      0.70 o 
   1   5   0      553.39      543.45      6.47 o 
   2   5   0      927.64     1022.58      6.81 o 
   3   5   0       44.61       46.95      0.85 o 
   4   5   0      106.20      102.83      1.44 o 
   5   5   0       54.58       48.14      1.45 o 
   6   5   0        5.37        4.86      0.51 o 
   7   5   0        2.77        3.30      0.49 o 
   8   5   0        0.95        0.47      0.63 o 
  -7   6   0        2.95        2.05      0.67 o 
  -6   6   0        0.02        0.79      0.51 o 
  -5   6   0       12.65       11.47      0.91 o 
  -4   6   0       15.37       15.23      0.91 o 
  -3   6   0       10.14       10.52      1.21 o 
  -2   6   0        0.57        0.68      0.23 o 
  -1   6   0      288.53      318.61      2.82 o 
   0   6   0        0.12        0.77      0.24 o 
   1   6   0       14.09       17.23      0.61 o 
   2   6   0        2.31        0.76      0.31 o 
   3   6   0       15.67       14.41      1.06 o 
   4   6   0       28.44       31.49      0.80 o 
   5   6   0        1.65        1.44      0.41 o 
   6   6   0        1.29        1.39      0.45 o 
   7   6   0       10.75       10.47      1.15 o 
   8   6   0        1.01        1.41      0.69 o 
  -6   7   0        5.93        6.06      0.81 o 
  -5   7   0        4.13        4.09      0.75 o 
  -4   7   0       12.36       13.44      0.92 o 
  -3   7   0        0.12        0.12      0.36 o 
  -2   7   0        5.92        6.18      0.60 o 
  -1   7   0       84.61       83.45      1.32 o 
   0   7   0        6.16        3.20      0.35 o 
   1   7   0       69.94       60.01      1.00 o 
   2   7   0      179.87      183.69      2.63 o 
   3   7   0        5.18        3.42      0.63 o 
   4   7   0        4.39        4.78      0.78 o 
   5   7   0        5.07        3.88      0.85 o 
   6   7   0        2.38        1.87      0.50 o 
   7   7   0        2.18        1.37      0.91 o 
  -6   8   0        0.00       -0.71      0.52 o 
  -5   8   0        5.71        4.39      0.73 o 
  -4   8   0       12.49       11.18      1.26 o 
  -3   8   0        0.10        0.01      0.43 o 
  -2   8   0        2.62        3.31      0.52 o 
  -1   8   0        0.67        0.12      0.29 o 
   0   8   0       26.50       23.56      0.95 o 
   1   8   0      100.42       91.17      3.00 o 
   2   8   0       45.91       41.16      1.32 o 
   3   8   0       24.33       24.98      1.11 o 
   4   8   0        0.47        0.91      0.43 o 
   5   8   0       28.99       24.15      1.19 o 
   6   8   0        1.84        2.10      0.75 o 
   7   8   0        0.87        1.18      0.67 o 
  -5   9   0        2.47        4.11      0.82 o 
  -4   9   0       30.84       30.44      3.25 o 
  -3   9   0        2.80        2.48      0.59 o 
  -2   9   0      119.96      108.47      4.75 o 
  -1   9   0       62.58       59.35      1.56 o 
   0   9   0        0.38        1.18      0.49 o 
   1   9   0      233.23      240.69      3.40 o 
   2   9   0      115.50      121.65      2.37 o 
   3   9   0       11.88       12.24      0.93 o 
   4   9   0        1.00        0.74      0.55 o 
   5   9   0       17.24       16.24      1.12 o 
   6   9   0        0.39        1.27      0.75 o 
  -4  10   0        1.77        2.98      0.69 o 
  -3  10   0        0.05       -0.31      0.58 o 
  -2  10   0       15.58       14.48      1.36 o 
  -1  10   0       12.32       11.62      1.22 o 
   0  10   0        6.11        5.04      0.69 o 
   1  10   0       31.13       27.75      1.23 o 
   2  10   0        3.61        3.09      0.62 o 
   3  10   0       17.88       20.19      1.18 o 
   4  10   0        0.02        0.09      0.52 o 
   5  10   0        0.10       -0.11      0.51 o 
   6  10   0        5.99        7.90      2.81 o 
  -3  11   0        1.95        0.73      0.65 o 
  -2  11   0        9.54       11.51      1.35 o 
  -1  11   0       14.09       11.15      1.35 o 
   0  11   0       13.53       12.80      1.33 o 
   1  11   0        0.17       -0.17      0.45 o 
   2  11   0        7.47        5.71      1.22 o 
   3  11   0        0.30        0.75      0.55 o 
   4  11   0       14.20       17.97      1.24 o 
   5  11   0        3.22        6.22      1.70 o 
  -1  12   0        5.54        9.85      2.22 o 
   0  12   0        1.50        1.98      0.78 o 
   1  12   0        5.48        7.41      0.97 o 
   2  12   0        2.03        3.91      0.75 o 
   3  12   0        0.37       -0.15      0.65 o 
  -2 -12   1        0.23        0.48      0.58 o 
  -1 -12   1        5.04        7.02      1.15 o 
   0 -12   1        0.02        0.91      0.71 o 
  -4 -11   1        2.76        1.98      0.68 o 
  -3 -11   1        4.66        3.26      0.73 o 
  -2 -11   1       20.99       25.73      1.36 o 
  -1 -11   1        8.95        8.41      1.09 o 
   0 -11   1        1.53        2.92      0.85 o 
   1 -11   1       11.43        9.75      1.24 o 
   2 -11   1        1.51        3.63      0.86 o 
  -5 -10   1       52.74       54.69      1.93 o 
  -4 -10   1        2.73        3.18      0.72 o 
  -3 -10   1       42.48       45.81      1.66 o 
  -2 -10   1        8.32        7.25      0.85 o 
  -1 -10   1       64.75       65.30      2.50 o 
   0 -10   1        7.27       10.37      0.91 o 
   1 -10   1        8.01        8.38      1.14 o 
   2 -10   1        0.60        0.12      0.63 o 
   3 -10   1       10.13       12.24      1.34 o 
   4 -10   1        1.48        3.19      0.90 o 
  -6  -9   1        3.84        4.97      0.80 o 
  -5  -9   1       33.44       31.20      1.48 o 
  -4  -9   1       16.87       17.09      1.43 o 
  -3  -9   1       16.86       18.35      1.10 o 
  -2  -9   1        0.48        0.90      0.50 o 
  -1  -9   1       88.77       83.13      1.97 o 
   0  -9   1       36.25       34.27      1.27 o 
   1  -9   1        0.11        0.40      0.59 o 
   2  -9   1       35.03       33.03      1.69 o 
   3  -9   1       32.42       26.51      1.45 o 
   4  -9   1       21.05       23.56      1.86 o 
   5  -9   1       18.28       21.27      1.35 o 
  -7  -8   1        0.70        0.26      0.61 o 
  -6  -8   1       12.08        9.83      0.95 o 
  -5  -8   1        0.99        0.33      0.50 o 
  -4  -8   1        4.24        2.31      0.76 o 
  -3  -8   1       14.99       16.53      1.21 o 
  -2  -8   1       79.37       78.91      1.85 o 
  -1  -8   1       73.72       78.90      1.80 o 
   0  -8   1       58.03       54.84      1.47 o 
   1  -8   1       50.66       48.65      1.58 o 
   2  -8   1      103.49       92.29      1.94 o 
   3  -8   1      114.85      108.90      2.27 o 
   4  -8   1        2.46        2.94      0.59 o 
   5  -8   1        2.61        2.11      0.59 o 
  -7  -7   1       18.76       18.89      1.50 o 
  -6  -7   1        9.75       10.74      0.92 o 
  -5  -7   1       49.03       48.92      1.54 o 
  -4  -7   1       13.17       13.00      1.04 o 
  -3  -7   1        6.70        7.19      0.72 o 
  -2  -7   1      114.09      113.78      2.73 o 
  -1  -7   1      134.93      120.98      2.63 o 
   0  -7   1       86.54       81.84      1.83 o 
   1  -7   1      106.28      101.00      1.49 o 
   2  -7   1       17.51       14.46      0.80 o 
   3  -7   1       22.56       18.19      1.14 o 
   4  -7   1       13.94       15.41      1.00 o 
   5  -7   1        6.14        7.93      0.95 o 
   6  -7   1        4.32        4.81      0.79 o 
  -8  -6   1        8.11        8.70      2.26 o 
  -7  -6   1        0.00        0.22      0.45 o 
  -6  -6   1       18.24       18.01      1.10 o 
  -5  -6   1        2.14        2.16      0.51 o 
  -4  -6   1        0.07        0.10      0.31 o 
  -3  -6   1       59.57       60.27      1.42 o 
  -2  -6   1        0.70        0.44      0.30 o 
  -1  -6   1       74.05       81.34      1.56 o 
   0  -6   1      301.77      311.78      2.75 o 
   1  -6   1        1.04        0.11      0.21 o 
   2  -6   1       72.82       70.12      1.40 o 
   3  -6   1       88.60       83.99      2.94 o 
   4  -6   1       61.65       58.19      1.58 o 
   5  -6   1        0.17        0.25      0.45 o 
   6  -6   1        5.46        2.89      0.71 o 
   7  -6   1        2.68        2.88      0.71 o 
  -8  -5   1        4.63        5.93      0.97 o 
  -7  -5   1        2.49        1.30      0.59 o 
  -6  -5   1        9.46       10.74      0.82 o 
  -5  -5   1        8.83       10.20      0.57 o 
  -4  -5   1        0.43       -0.37      0.48 o 
  -3  -5   1        7.20        7.77      0.63 o 
  -2  -5   1        1.60        1.73      0.34 o 
  -1  -5   1        7.51        5.04      0.45 o 
   0  -5   1      111.36      128.78      1.43 o 
   1  -5   1      439.48      446.11      5.39 o 
   2  -5   1        2.05        0.69      0.21 o 
   3  -5   1       13.44       15.75      0.80 o 
   4  -5   1      215.90      213.63      3.03 o 
   5  -5   1      144.58      139.60      2.89 o 
   6  -5   1        3.63        4.05      0.69 o 
   7  -5   1        0.16        0.65      0.57 o 
  -8  -4   1        8.20        7.82      0.96 o 
  -7  -4   1        0.01        0.40      0.36 o 
  -6  -4   1       27.29       27.48      1.47 o 
  -5  -4   1        5.77        5.64      0.46 o 
  -4  -4   1        0.76        0.97      0.25 o 
  -3  -4   1       96.05       80.57      1.09 o 
  -2  -4   1      143.61      165.38      2.09 o 
  -1  -4   1      257.95      252.75      2.67 o 
   0  -4   1      295.97      268.51      2.71 o 
   1  -4   1      290.06      316.60      3.49 o 
   2  -4   1      136.35      109.32      1.32 o 
   3  -4   1        8.16        7.90      0.58 o 
   4  -4   1       19.75       19.46      0.88 o 
   5  -4   1       64.74       63.70      1.63 o 
   6  -4   1        2.07        1.44      0.64 o 
   7  -4   1        0.57        0.93      0.75 o 
  -8  -3   1        3.68        4.79      0.57 o 
  -7  -3   1       26.72       27.98      0.98 o 
  -6  -3   1        6.13        5.82      0.53 o 
  -5  -3   1       74.47       74.92      1.30 o 
  -4  -3   1        1.12        2.33      0.36 o 
  -3  -3   1       34.91       37.28      0.72 o 
  -2  -3   1      149.51      154.28      1.45 o 
  -1  -3   1       88.71       80.60      1.20 o 
   0  -3   1      256.02      275.40      2.41 o 
   1  -3   1        7.78        8.17      0.50 o 
   2  -3   1      190.44      185.95      2.18 o 
   3  -3   1      292.35      324.82      3.41 o 
   4  -3   1      308.19      295.43      3.42 o 
   5  -3   1      277.67      287.07      3.62 o 
   6  -3   1        3.00        2.15      0.52 o 
   7  -3   1       37.73       37.19      1.45 o 
   8  -3   1        0.38        0.69      0.60 o 
  -8  -2   1        6.40        9.60      1.06 o 
  -7  -2   1       28.91       29.22      1.16 o 
  -6  -2   1       44.69       45.29      1.11 o 
  -5  -2   1       67.56       67.22      1.21 o 
  -4  -2   1        2.64        3.35      0.33 o 
  -3  -2   1        0.12       -0.26      0.17 o 
  -2  -2   1       51.47       48.90      0.70 o 
  -1  -2   1      982.91      986.66      7.17 o 
   0  -2   1      440.17      440.92      3.61 o 
   1  -2   1        0.11        0.27      0.12 o 
   2  -2   1     1833.65     1881.60     17.43 o 
   3  -2   1      803.84      834.17      6.75 o 
   4  -2   1       59.35       57.53      1.29 o 
   5  -2   1      338.67      336.12      3.88 o 
   6  -2   1       22.55       22.72      1.06 o 
   7  -2   1        0.17       -0.09      0.46 o 
   8  -2   1        1.26        1.43      0.59 o 
  -8  -1   1        4.05        3.50      0.79 o 
  -7  -1   1       42.21       43.61      1.21 o 
  -6  -1   1       81.69       81.68      2.10 o 
  -5  -1   1        3.26        3.25      0.36 o 
  -4  -1   1       99.29       89.81      1.27 o 
  -3  -1   1       37.85       35.53      0.68 o 
  -2  -1   1      515.56      524.56      3.57 o 
  -1  -1   1       53.38       48.91      0.56 o 
   0  -1   1      265.75      241.65      1.70 o 
   1  -1   1     1876.28     1849.13     11.18 o 
   2  -1   1     2067.93     2078.46     16.03 o 
   3  -1   1      190.32      187.04      1.72 o 
   4  -1   1     1019.57     1085.60      7.21 o 
   5  -1   1       26.27       24.26      0.84 o 
   6  -1   1       40.62       40.72      1.64 o 
   7  -1   1       18.79       16.60      1.99 o 
   8  -1   1        1.95        1.00      0.58 o 
  -8   0   1       12.83       16.61      1.08 o 
  -7   0   1        0.04       -0.07      0.37 o 
  -6   0   1       52.04       56.77      1.21 o 
  -5   0   1       60.60       60.07      1.14 o 
  -4   0   1       48.10       63.49      1.04 o 
  -3   0   1      453.54      444.89      3.31 o 
  -2   0   1      807.07      811.66      5.18 o 
  -1   0   1      357.69      351.24      2.64 o 
   0   0   1      238.27      248.78      2.80 o 
   1   0   1      121.03      108.97      1.23 o 
   2   0   1        0.25        0.52      0.17 o 
   3   0   1     1072.35     1158.03      7.38 o 
   4   0   1      382.23      410.44      3.31 o 
   5   0   1       73.97       79.40      1.28 o 
   6   0   1      216.96      209.35      2.43 o 
   7   0   1       51.51       44.84      1.47 o 
   8   0   1       16.36       15.34      1.08 o 
  -8   1   1        8.56        8.79      0.90 o 
  -7   1   1       54.75       48.86      1.50 o 
  -6   1   1        0.39       -0.07      0.29 o 
  -5   1   1       11.75       12.09      0.56 o 
  -4   1   1       67.69       76.34      1.47 o 
  -3   1   1       28.49       33.02      0.84 o 
  -2   1   1      379.45      391.25      2.77 o 
  -1   1   1      131.10      140.40      1.56 o 
   0   1   1       48.09       50.76      0.49 o 
   1   1   1     1230.87     1263.14      7.90 o 
   2   1   1    17297.34    16396.19    110.92 o 
   3   1   1      683.63      702.38      4.78 o 
   4   1   1     4780.54     5035.35     30.62 o 
   5   1   1        5.17        5.33      0.42 o 
   6   1   1      361.83      347.42      3.38 o 
   7   1   1        1.77        1.33      0.49 o 
   8   1   1        5.54        4.19      1.19 o 
  -8   2   1        0.87        2.12      0.59 o 
  -7   2   1       21.54       20.16      1.32 o 
  -6   2   1        7.00       10.16      0.90 o 
  -5   2   1       64.11       66.28      1.66 o 
  -4   2   1        2.86        4.13      0.33 o 
  -3   2   1      198.61      194.10      1.81 o 
  -2   2   1       88.67       83.35      1.27 o 
  -1   2   1      152.17      150.44      1.27 o 
   0   2   1     6174.93     5782.50     57.07 o 
   1   2   1     2637.28     2679.00     15.85 o 
   2   2   1     7805.37     7626.67     62.28 o 
   3   2   1        1.22        0.72      0.21 o 
   4   2   1     1186.05     1209.38      7.96 o 
   5   2   1        4.00        3.97      0.40 o 
   6   2   1        0.05        0.04      0.54 o 
   7   2   1       34.99       32.96      1.03 o 
   8   2   1        1.75        1.13      0.64 o 
  -8   3   1       15.44       16.59      2.09 o 
  -7   3   1       56.97       61.52      1.79 o 
  -6   3   1       28.91       26.79      1.60 o 
  -5   3   1        9.84       11.11      0.75 o 
  -4   3   1       61.15       57.84      0.95 o 
  -3   3   1      216.49      221.41      2.24 o 
  -2   3   1       51.87       44.93      0.83 o 
  -1   3   1     1035.18     1016.30      6.39 o 
   0   3   1      493.71      488.45      3.89 o 
   1   3   1      989.11      953.09      6.00 o 
   2   3   1     1115.61     1201.48      7.54 o 
   3   3   1      673.73      663.67      5.31 o 
   4   3   1        7.79        4.98      0.36 o 
   5   3   1      130.88      121.27      2.01 o 
   6   3   1      142.04      135.32      1.95 o 
   7   3   1        0.81        0.27      0.35 o 
   8   3   1        0.74        0.93      0.85 o 
  -8   4   1        2.35        5.07      0.99 o 
  -7   4   1       25.85       26.76      1.54 o 
  -6   4   1       26.26       28.87      1.21 o 
  -5   4   1       63.04       55.68      1.51 o 
  -4   4   1       67.30       58.63      1.41 o 
  -3   4   1       58.70       53.05      1.33 o 
  -2   4   1        8.90       10.11      0.41 o 
  -1   4   1      914.52     1049.04      6.74 o 
   0   4   1       86.67       78.21      0.97 o 
   1   4   1      475.29      529.13      3.72 o 
   2   4   1       94.24       97.67      1.15 o 
   3   4   1      708.76      785.93      6.19 o 
   4   4   1       31.09       32.71      0.80 o 
   5   4   1       12.37       14.61      0.62 o 
   6   4   1      205.87      213.56      3.69 o 
   7   4   1        0.05       -0.45      0.36 o 
   8   4   1        0.48        0.34      0.58 o 
  -7   5   1        5.30        5.35      0.78 o 
  -6   5   1       10.84        9.75      0.88 o 
  -5   5   1        9.15       11.30      0.84 o 
  -4   5   1       30.33       28.53      1.06 o 
  -3   5   1       65.41       64.83      1.62 o 
  -2   5   1      530.95      578.86      4.26 o 
  -1   5   1      761.45      796.38      7.01 o 
   0   5   1      485.61      538.15      3.92 o 
   1   5   1     1676.26     1796.34     11.08 o 
   2   5   1      134.21      151.90      1.60 o 
   3   5   1      466.52      450.14      3.74 o 
   4   5   1       14.04       13.62      0.56 o 
   5   5   1      178.74      175.55      2.13 o 
   6   5   1        2.35        2.02      0.39 o 
   7   5   1        0.00        0.04      0.40 o 
   8   5   1        2.44        1.45      1.16 o 
  -7   6   1        1.61        2.45      0.69 o 
  -6   6   1        7.86        7.95      0.87 o 
  -5   6   1      180.99      169.94      2.89 o 
  -4   6   1        0.22       -0.04      0.36 o 
  -3   6   1       88.92       89.31      1.78 o 
  -2   6   1       28.09       28.26      0.73 o 
  -1   6   1       68.69       73.49      1.39 o 
   0   6   1       33.69       40.70      0.83 o 
   1   6   1      310.97      318.23      2.74 o 
   2   6   1       43.36       41.29      0.81 o 
   3   6   1       12.72       13.34      1.03 o 
   4   6   1        0.71       -0.11      0.23 o 
   5   6   1       28.22       29.11      0.88 o 
   6   6   1        8.54        7.65      0.57 o 
   7   6   1        2.25        2.48      0.67 o 
   8   6   1        2.74        3.30      0.89 o 
  -6   7   1        0.25        0.11      0.52 o 
  -5   7   1        0.04        0.64      0.49 o 
  -4   7   1       22.54       23.28      1.09 o 
  -3   7   1        8.72        6.65      0.67 o 
  -2   7   1        4.77        4.92      0.49 o 
  -1   7   1        1.53        1.29      0.31 o 
   0   7   1        2.46        1.54      0.30 o 
   1   7   1        0.27        0.57      0.26 o 
   2   7   1      173.53      162.87      2.33 o 
   3   7   1       47.54       48.35      0.95 o 
   4   7   1        4.20        3.82      0.54 o 
   5   7   1       16.54       13.42      0.86 o 
   6   7   1        4.51        3.87      0.90 o 
   7   7   1        0.08       -0.28      0.50 o 
   8   7   1        1.89        2.17      0.93 o 
  -6   8   1        1.22        1.42      0.70 o 
  -5   8   1       22.35       24.59      1.30 o 
  -4   8   1        1.25        0.89      0.49 o 
  -3   8   1       32.62       34.33      1.95 o 
  -2   8   1       23.11       23.55      1.01 o 
  -1   8   1        8.75        7.72      0.52 o 
   0   8   1       52.56       51.62      1.52 o 
   1   8   1      105.76      108.22      1.54 o 
   2   8   1       90.28       82.31      1.76 o 
   3   8   1       27.81       28.03      1.10 o 
   4   8   1       11.25        7.53      0.73 o 
   5   8   1        5.92        7.39      0.77 o 
   6   8   1       11.12       11.29      1.22 o 
   7   8   1        0.77        1.68      1.00 o 
  -5   9   1        3.86        5.46      0.81 o 
  -4   9   1        0.38        0.21      0.50 o 
  -3   9   1       19.28       14.86      1.16 o 
  -2   9   1       26.61       18.48      1.08 o 
  -1   9   1       20.06       22.14      0.83 o 
   0   9   1       36.10       29.15      1.12 o 
   1   9   1      159.92      150.65      2.69 o 
   2   9   1        1.36        0.70      0.56 o 
   3   9   1        1.05        0.51      0.46 o 
   4   9   1        1.27        3.34      0.73 o 
   5   9   1        5.45        4.91      0.89 o 
   6   9   1        0.35       -0.69      1.02 o 
   7   9   1        2.43        2.23      0.81 o 
  -4  10   1        2.31        2.27      0.66 o 
  -3  10   1       44.23       40.78      1.52 o 
  -2  10   1       16.09       14.41      0.98 o 
  -1  10   1       22.78       22.76      1.45 o 
   0  10   1      130.49      115.03      3.71 o 
   1  10   1       16.72       13.37      0.94 o 
   2  10   1       48.18       46.75      1.53 o 
   3  10   1        0.00        0.36      0.47 o 
   4  10   1        1.93        2.58      0.64 o 
   5  10   1        5.30        4.55      0.94 o 
   6  10   1        0.88        1.49      0.75 o 
  -3  11   1        0.28       -0.31      0.63 o 
  -2  11   1       10.56       10.79      1.29 o 
  -1  11   1       11.08       13.66      1.32 o 
   0  11   1        0.00        0.04      0.42 o 
   1  11   1       11.16       11.90      1.01 o 
   2  11   1        3.94        5.76      0.78 o 
   3  11   1       14.28       13.23      1.05 o 
   4  11   1        2.67        4.03      0.75 o 
   5  11   1        0.55        0.67      0.67 o 
  -2  12   1        1.37        0.82      0.74 o 
  -1  12   1        2.29        0.14      0.60 o 
   0  12   1       13.58       16.85      1.49 o 
   1  12   1        2.51        1.12      0.58 o 
   2  12   1        3.58        3.84      0.72 o 
   3  12   1       10.76       12.61      1.11 o 
   4  12   1       12.68       16.91      1.59 o 
  -4 -11   2        0.32        0.18      0.57 o 
  -3 -11   2        5.47        7.53      0.94 o 
  -2 -11   2        3.16        3.81      0.75 o 
  -1 -11   2        1.75        2.69      0.67 o 
   0 -11   2        4.02        4.75      0.99 o 
   1 -11   2        3.91        5.21      1.00 o 
   2 -11   2        0.18        0.93      0.69 o 
  -5 -10   2        1.13        1.06      0.62 o 
  -4 -10   2       26.46       29.20      2.25 o 
  -3 -10   2        7.74        6.82      0.85 o 
  -2 -10   2       31.15       29.62      1.37 o 
  -1 -10   2        8.13        6.66      0.90 o 
   0 -10   2       32.06       29.94      1.75 o 
   1 -10   2        0.08        0.89      0.65 o 
   2 -10   2        1.92        1.85      0.79 o 
   3 -10   2        3.62        4.14      1.76 o 
  -6  -9   2       12.42       13.44      1.16 o 
  -5  -9   2       44.74       38.45      2.00 o 
  -4  -9   2       51.06       55.61      1.79 o 
  -3  -9   2      132.77      132.17      2.67 o 
  -2  -9   2       23.97       22.46      1.49 o 
  -1  -9   2        1.28        0.70      0.49 o 
   0  -9   2       15.78       16.51      1.01 o 
   1  -9   2       56.17       61.83      2.30 o 
   2  -9   2       11.22       11.33      1.23 o 
   3  -9   2       25.36       21.99      1.63 o 
   4  -9   2        0.03        0.52      0.53 o 
  -6  -8   2       70.79       72.30      2.09 o 
  -5  -8   2      107.75      115.47      2.52 o 
  -4  -8   2      141.19      137.87      2.68 o 
  -3  -8   2      385.26      394.39      4.75 o 
  -2  -8   2       14.33       13.86      0.97 o 
  -1  -8   2      433.28      455.32      5.06 o 
   0  -8   2       28.82       28.02      1.53 o 
   1  -8   2        3.62        4.27      0.60 o 
   2  -8   2        0.65        0.94      0.45 o 
   3  -8   2        7.70        7.31      1.05 o 
   4  -8   2        2.08        1.98      0.56 o 
   5  -8   2        5.82        9.13      0.94 o 
  -7  -7   2        0.01        0.22      0.55 o 
  -6  -7   2        7.92       10.17      0.93 o 
  -5  -7   2        3.38        3.08      0.61 o 
  -4  -7   2        2.75        3.84      0.62 o 
  -3  -7   2        8.65        8.60      0.77 o 
  -2  -7   2       80.82       74.79      1.72 o 
  -1  -7   2       15.95       15.43      0.86 o 
   0  -7   2        0.37        0.50      0.25 o 
   1  -7   2       69.12       75.53      1.31 o 
   2  -7   2       19.00       17.98      0.90 o 
   3  -7   2       18.33       16.61      0.96 o 
   4  -7   2       74.30       73.90      2.34 o 
   5  -7   2        9.04       10.50      0.97 o 
   6  -7   2       10.59       11.72      1.08 o 
  -7  -6   2       19.49       22.74      1.25 o 
  -6  -6   2        0.04        0.39      0.45 o 
  -5  -6   2      100.72      105.44      2.16 o 
  -4  -6   2        0.97        0.37      0.59 o 
  -3  -6   2      158.54      153.68      2.44 o 
  -2  -6   2        9.11        9.04      0.67 o 
  -1  -6   2       90.31       93.80      1.76 o 
   0  -6   2        7.00        8.15      0.42 o 
   1  -6   2       50.96       54.15      1.13 o 
   2  -6   2      158.40      159.87      2.12 o 
   3  -6   2       24.99       23.78      1.00 o 
   4  -6   2       15.31       14.79      0.95 o 
   5  -6   2      155.87      154.57      2.86 o 
   6  -6   2        7.48        9.02      0.96 o 
  -8  -5   2        0.17       -0.65      0.58 o 
  -7  -5   2       39.32       38.51      1.43 o 
  -6  -5   2       23.03       23.37      1.12 o 
  -5  -5   2       13.86       13.10      0.84 o 
  -4  -5   2      229.95      234.28      3.30 o 
  -3  -5   2       17.04       20.08      0.83 o 
  -2  -5   2       62.45       61.81      1.35 o 
  -1  -5   2       28.20       27.45      0.88 o 
   0  -5   2        5.39        4.64      0.32 o 
   1  -5   2       45.71       44.37      0.85 o 
   2  -5   2       38.59       40.73      1.10 o 
   3  -5   2       45.95       45.30      1.25 o 
   4  -5   2       14.18       12.62      1.13 o 
   5  -5   2        0.71        0.89      0.76 o 
   6  -5   2        4.55        5.69      0.77 o 
   7  -5   2        0.53        1.09      0.60 o 
  -8  -4   2        2.75        3.80      0.70 o 
  -7  -4   2       30.97       27.23      1.33 o 
  -6  -4   2      331.87      342.16      3.48 o 
  -5  -4   2       23.02       21.03      0.76 o 
  -4  -4   2      164.88      164.07      1.90 o 
  -3  -4   2      201.88      215.56      2.08 o 
  -2  -4   2       45.25       36.74      1.70 o 
  -1  -4   2       19.10       19.47      0.83 o 
   0  -4   2       18.31       21.35      0.53 o 
   1  -4   2      409.36      458.99      3.97 o 
   2  -4   2       39.66       40.95      1.07 o 
   3  -4   2        3.23        1.21      0.61 o 
   4  -4   2      260.90      255.31      3.30 o 
   5  -4   2       63.11       57.60      1.83 o 
   6  -4   2        0.39        0.98      0.47 o 
   7  -4   2        0.45        0.15      0.52 o 
  -8  -3   2        2.52        4.24      0.86 o 
  -7  -3   2       13.64       11.42      0.72 o 
  -6  -3   2      110.51      111.36      1.78 o 
  -5  -3   2       23.77       23.40      0.76 o 
  -4  -3   2      170.26      162.58      1.88 o 
  -3  -3   2       63.36       62.43      0.97 o 
  -2  -3   2       29.64       24.48      0.52 o 
  -1  -3   2      549.80      569.81      3.61 o 
   0  -3   2        6.45        4.37      0.78 o 
   1  -3   2      815.42      817.89      5.44 o 
   2  -3   2        5.23        4.14      0.26 o 
   3  -3   2       48.67       41.04      1.06 o 
   4  -3   2       25.49       24.92      0.94 o 
   5  -3   2        0.23        0.50      0.35 o 
   6  -3   2       41.54       41.70      1.39 o 
   7  -3   2        1.17        0.68      0.51 o 
   8  -3   2        0.09       -0.61      0.65 o 
  -8  -2   2        0.01        0.35      0.47 o 
  -7  -2   2       31.37       30.04      1.17 o 
  -6  -2   2       62.57       67.88      1.36 o 
  -5  -2   2        2.23        2.45      0.34 o 
  -4  -2   2       40.40       38.71      0.84 o 
  -3  -2   2      165.75      161.91      1.68 o 
  -2  -2   2        3.63        4.11      0.26 o 
  -1  -2   2       15.28       18.44      0.65 o 
   0  -2   2       65.47       65.99      0.81 o 
   1  -2   2       99.10       96.21      1.06 o 
   2  -2   2        3.10        4.60      0.25 o 
   3  -2   2       14.77       12.70      0.59 o 
   4  -2   2        1.68        1.26      0.36 o 
   5  -2   2        0.11       -0.13      0.31 o 
   6  -2   2       16.21       19.85      1.04 o 
   7  -2   2        3.49        3.56      0.66 o 
   8  -2   2        0.01        0.49      0.52 o 
  -8  -1   2        0.14       -0.22      0.53 o 
  -7  -1   2        2.39        3.05      0.45 o 
  -6  -1   2       20.09       21.57      0.79 o 
  -5  -1   2        6.77        4.39      0.41 o 
  -4  -1   2      180.43      186.61      1.98 o 
  -3  -1   2       73.61       79.25      1.07 o 
  -2  -1   2      514.78      495.14      3.47 o 
  -1  -1   2        1.42        0.58      0.14 o 
   0  -1   2     1878.95     1964.53     11.69 o 
   1  -1   2       39.23       36.40      0.58 o 
   2  -1   2        8.84        7.69      0.38 o 
   3  -1   2       57.29       48.35      0.77 o 
   4  -1   2       15.44       12.64      0.48 o 
   5  -1   2        2.42        2.59      0.32 o 
   6  -1   2       61.22       60.07      1.61 o 
   7  -1   2      139.17      139.46      4.60 o 
   8  -1   2        2.17        2.10      0.62 o 
  -8   0   2       10.36       11.00      1.18 o 
  -7   0   2        0.61        0.02      0.30 o 
  -6   0   2       59.68       62.07      1.28 o 
  -5   0   2       70.33       69.53      1.23 o 
  -4   0   2        0.72        0.64      0.22 o 
  -3   0   2        2.04        1.05      0.20 o 
  -2   0   2      805.59      805.34      5.20 o 
  -1   0   2     1449.57     1434.76     10.03 o 
   0   0   2     1056.61     1075.48      6.57 o 
   1   0   2     1572.98     1548.42      9.31 o 
   2   0   2       49.80       52.59      0.71 o 
   3   0   2       24.48       20.99      0.61 o 
   4   0   2       18.02       22.85      0.63 o 
   5   0   2      137.84      146.62      1.82 o 
   6   0   2        5.72       10.79      1.71 o 
   7   0   2       61.67       65.19      1.75 o 
   8   0   2        7.03        8.54      1.59 o 
  -8   1   2        0.14       -0.09      0.62 o 
  -7   1   2        0.92        1.37      0.63 o 
  -6   1   2       28.06       26.19      1.31 o 
  -5   1   2      149.58      159.53      2.07 o 
  -4   1   2     1423.49     1504.89      9.66 o 
  -3   1   2      146.41      139.71      1.48 o 
  -2   1   2     2156.65     2131.34     12.77 o 
  -1   1   2     3108.93     3160.40     21.33 o 
   0   1   2     1585.58     1655.09     18.71 o 
   1   1   2      701.18      690.62      5.37 o 
   2   1   2      429.66      438.47      3.07 o 
   3   1   2        2.26        3.61      0.35 o 
   4   1   2       59.31       52.12      0.95 o 
   5   1   2      210.76      205.81      2.24 o 
   6   1   2        6.12        5.09      0.55 o 
   7   1   2       17.46       14.95      0.93 o 
   8   1   2        0.93        1.32      0.86 o 
  -8   2   2        0.77        0.81      0.66 o 
  -7   2   2       17.34       16.37      0.99 o 
  -6   2   2       67.10       69.37      1.65 o 
  -5   2   2        4.17        4.14      0.53 o 
  -4   2   2       82.46       75.14      1.16 o 
  -3   2   2      123.77      117.80      1.71 o 
  -2   2   2       98.36      108.33      1.15 o 
  -1   2   2        2.03        1.18      0.16 o 
   0   2   2       20.35       20.44      0.39 o 
   1   2   2     1696.88     1799.22     10.04 o 
   2   2   2        0.20        2.06      0.16 o 
   3   2   2      346.90      351.06      2.95 o 
   4   2   2      569.31      575.56      4.31 o 
   5   2   2      121.88      120.03      1.63 o 
   6   2   2      160.89      151.00      2.03 o 
   7   2   2        5.94        7.46      0.61 o 
   8   2   2      100.18       96.18      2.88 o 
  -8   3   2        9.09        7.46      1.14 o 
  -7   3   2        2.61        2.86      0.62 o 
  -6   3   2        0.05        0.96      0.43 o 
  -5   3   2       13.46       14.59      0.61 o 
  -4   3   2      138.94      127.17      2.51 o 
  -3   3   2       14.51       12.93      0.50 o 
  -2   3   2      163.77      157.05      1.54 o 
  -1   3   2      222.45      219.02      1.82 o 
   0   3   2        2.28        3.04      0.36 o 
   1   3   2      157.16      159.41      2.38 o 
   2   3   2      507.13      558.25      5.29 o 
   3   3   2      942.96      984.31      6.49 o 
   4   3   2      750.87      794.31      5.61 o 
   5   3   2        4.71        3.35      0.39 o 
   6   3   2      448.59      439.90      3.99 o 
   7   3   2       15.00       16.28      1.16 o 
   8   3   2       22.41       19.18      1.46 o 
  -8   4   2        9.79       11.20      2.35 o 
  -7   4   2        2.18        2.26      0.79 o 
  -6   4   2       74.77       78.46      1.90 o 
  -5   4   2        0.69        0.66      0.41 o 
  -4   4   2       41.36       42.31      1.06 o 
  -3   4   2      157.94      154.06      1.74 o 
  -2   4   2        9.46        8.37      0.56 o 
  -1   4   2      290.42      289.30      2.37 o 
   0   4   2      210.74      198.97      1.79 o 
   1   4   2      297.60      307.22      2.44 o 
   2   4   2        4.45        9.48      0.40 o 
   3   4   2       36.18       28.42      0.64 o 
   4   4   2      525.92      541.43      4.19 o 
   5   4   2        4.02        3.74      0.39 o 
   6   4   2      402.01      411.99      3.84 o 
   7   4   2        8.64        7.87      0.78 o 
   8   4   2        0.66       -0.10      0.55 o 
  -7   5   2       10.02       11.34      1.30 o 
  -6   5   2       11.62       12.77      0.96 o 
  -5   5   2      397.58      431.18      4.89 o 
  -4   5   2      195.06      190.25      3.30 o 
  -3   5   2       78.14       73.75      1.14 o 
  -2   5   2       95.86       96.08      1.28 o 
  -1   5   2     1020.03     1095.78      7.18 o 
   0   5   2       27.95       26.58      0.63 o 
   1   5   2      130.87      114.29      1.33 o 
   2   5   2       68.70       74.55      1.08 o 
   3   5   2        8.72       10.60      0.54 o 
   4   5   2       45.46       44.66      1.23 o 
   5   5   2        5.06        6.56      0.56 o 
   6   5   2        7.16        8.84      0.75 o 
   7   5   2        2.06        1.21      0.49 o 
   8   5   2        2.18        2.14      0.80 o 
  -7   6   2        6.63        9.20      1.28 o 
  -6   6   2        4.41        2.82      0.63 o 
  -5   6   2       63.74       70.70      2.83 o 
  -4   6   2        3.35        3.39      0.57 o 
  -3   6   2       46.66       41.71      0.90 o 
  -2   6   2        3.98        7.19      0.45 o 
  -1   6   2       56.24       38.45      0.83 o 
   0   6   2      603.92      585.42      4.37 o 
   1   6   2      189.92      222.85      2.17 o 
   2   6   2      151.81      147.77      1.69 o 
   3   6   2      437.65      482.98      3.89 o 
   4   6   2       50.18       50.82      1.33 o 
   5   6   2       57.10       58.89      1.20 o 
   6   6   2        0.07        0.42      0.38 o 
   7   6   2       26.58       27.79      1.26 o 
   8   6   2        0.02       -0.10      0.60 o 
  -6   7   2        1.78        1.25      0.56 o 
  -5   7   2       14.41       17.80      1.97 o 
  -4   7   2        4.79        4.75      0.66 o 
  -3   7   2        0.05        0.14      0.33 o 
  -2   7   2       37.00       37.15      0.92 o 
  -1   7   2       52.48       55.50      1.15 o 
   0   7   2        2.99        6.05      0.43 o 
   1   7   2      364.54      392.26      3.37 o 
   2   7   2        0.54        1.07      0.29 o 
   3   7   2       99.39      105.08      1.51 o 
   4   7   2        2.11        0.82      0.30 o 
   5   7   2       13.44       15.33      1.00 o 
   6   7   2        0.14       -0.29      0.51 o 
   7   7   2        2.34        2.11      0.70 o 
   8   7   2        4.36        6.97      1.06 o 
  -6   8   2        0.16        1.06      0.60 o 
  -5   8   2        2.02        3.21      0.65 o 
  -4   8   2        7.85        8.06      0.80 o 
  -3   8   2       34.17       31.67      1.27 o 
  -2   8   2       26.04       20.91      0.77 o 
  -1   8   2       63.47       67.96      1.46 o 
   0   8   2       10.27       12.38      0.60 o 
   1   8   2        1.39        1.14      0.31 o 
   2   8   2       95.49       94.75      1.45 o 
   3   8   2       26.58       25.21      1.23 o 
   4   8   2       15.04       12.73      0.84 o 
   5   8   2       26.94       21.07      1.44 o 
   6   8   2       11.38        7.85      1.03 o 
   7   8   2        0.21        0.42      0.59 o 
  -5   9   2        3.63        6.54      0.86 o 
  -4   9   2        3.56        3.83      0.69 o 
  -3   9   2        3.87        4.59      0.95 o 
  -2   9   2       11.70       12.95      0.86 o 
  -1   9   2       18.33       18.87      0.78 o 
   0   9   2       49.15       45.46      1.10 o 
   1   9   2      217.31      204.82      2.40 o 
   2   9   2       15.94       14.19      0.88 o 
   3   9   2        0.37       -0.02      0.37 o 
   4   9   2        7.07        6.76      0.72 o 
   5   9   2        0.03        0.79      0.60 o 
   6   9   2        0.63        0.69      0.58 o 
   7   9   2        2.44        4.95      0.95 o 
  -4  10   2        7.38        9.85      0.96 o 
  -3  10   2       25.39       23.79      1.23 o 
  -2  10   2        1.79        2.71      0.60 o 
  -1  10   2       26.47       30.29      1.16 o 
   0  10   2        0.00        0.67      0.45 o 
   1  10   2       76.39       77.22      1.97 o 
   2  10   2        2.46        0.87      0.82 o 
   3  10   2        1.93        3.67      0.77 o 
   4  10   2       18.19       18.74      1.48 o 
   5  10   2        0.13        0.12      0.55 o 
   6  10   2        3.38        2.73      0.84 o 
  -3  11   2        3.82        5.46      1.02 o 
  -2  11   2        4.54        3.86      1.13 o 
  -1  11   2       53.24       46.14      2.00 o 
   0  11   2        6.39        5.79      0.73 o 
   1  11   2       49.43       48.93      2.07 o 
   2  11   2       58.25       57.90      1.79 o 
   3  11   2        4.92        5.89      0.76 o 
   4  11   2        5.19        5.86      0.96 o 
   5  11   2        2.04        2.48      0.85 o 
  -2  12   2        0.67        2.01      0.81 o 
  -1  12   2        9.12        8.01      1.16 o 
   0  12   2        3.10        3.61      0.85 o 
   1  12   2        0.34        0.21      0.47 o 
   2  12   2        7.51        9.74      0.97 o 
   3  12   2        8.19       12.29      1.36 o 
   4  12   2        0.13       -0.88      0.63 o 
  -2 -11   3        2.19        1.79      0.66 o 
  -1 -11   3       26.27       28.96      2.30 o 
   0 -11   3       11.76       14.22      1.82 o 
   1 -11   3       17.69       23.38      1.82 o 
  -4 -10   3        4.07        5.53      0.85 o 
  -3 -10   3       15.02       14.96      1.17 o 
  -2 -10   3        3.26        3.63      0.95 o 
  -1 -10   3       13.88       17.72      1.17 o 
   0 -10   3        6.50        8.21      1.17 o 
   1 -10   3       23.14       29.00      1.88 o 
   2 -10   3       28.48       26.09      2.14 o 
   3 -10   3        5.77        5.53      1.04 o 
  -5  -9   3        0.81        0.72      0.59 o 
  -4  -9   3        2.34        2.99      0.67 o 
  -3  -9   3       20.36       21.25      1.24 o 
  -2  -9   3       18.18       19.65      1.15 o 
  -1  -9   3       55.86       61.23      1.80 o 
   0  -9   3        2.77        3.67      1.66 o 
   1  -9   3       10.93       12.98      1.32 o 
   2  -9   3       17.01       19.70      2.36 o 
   3  -9   3        3.66        4.80      1.67 o 
   4  -9   3        2.37        3.29      0.90 o 
  -6  -8   3        1.15        2.36      1.35 o 
  -5  -8   3       10.31       10.73      1.29 o 
  -4  -8   3        3.51        3.83      0.68 o 
  -3  -8   3        5.14        4.78      0.69 o 
  -2  -8   3      118.67      111.66      4.02 o 
  -1  -8   3      361.06      350.35      4.83 o 
   0  -8   3       71.35       70.58      1.77 o 
   1  -8   3       92.09       84.14      2.62 o 
   2  -8   3        3.54        2.81      0.79 o 
   3  -8   3       17.55       17.76      1.44 o 
   4  -8   3        2.55        1.58      0.92 o 
   5  -8   3        8.45        8.75      1.02 o 
  -7  -7   3        1.54        1.95      0.63 o 
  -6  -7   3        0.87        0.48      0.54 o 
  -5  -7   3        9.38       12.71      1.00 o 
  -4  -7   3      128.53      129.22      3.61 o 
  -3  -7   3      109.16      104.52      2.16 o 
  -2  -7   3      955.07      964.61      8.72 o 
  -1  -7   3      545.79      541.04      6.49 o 
   0  -7   3      275.71      272.64      3.50 o 
   1  -7   3      572.61      583.61      5.71 o 
   2  -7   3       29.47       29.98      1.18 o 
   3  -7   3       50.89       52.99      1.59 o 
   4  -7   3        5.50        4.10      0.69 o 
   5  -7   3        9.25        8.17      1.03 o 
   6  -7   3        2.52        1.13      0.60 o 
  -7  -6   3        0.51        0.46      0.53 o 
  -6  -6   3       20.52       27.30      1.47 o 
  -5  -6   3        5.79        5.75      0.70 o 
  -4  -6   3      184.89      190.81      2.94 o 
  -3  -6   3       61.89       63.34      1.58 o 
  -2  -6   3       97.33       97.94      1.92 o 
  -1  -6   3      108.37      116.14      2.44 o 
   0  -6   3        9.13        8.06      0.48 o 
   1  -6   3       10.59       10.61      0.54 o 
   2  -6   3        1.45        0.94      0.43 o 
   3  -6   3       14.38       14.70      1.61 o 
   4  -6   3       22.91       22.74      1.14 o 
   5  -6   3        0.08        0.06      0.47 o 
   6  -6   3        9.72        9.76      1.00 o 
  -8  -5   3        0.00       -0.83      0.99 o 
  -7  -5   3        1.99        1.90      0.87 o 
  -6  -5   3        0.79        0.60      0.47 o 
  -5  -5   3        3.76        3.50      0.56 o 
  -4  -5   3       32.58       32.56      1.14 o 
  -3  -5   3       38.12       39.82      1.19 o 
  -2  -5   3      376.64      370.49      4.00 o 
  -1  -5   3      335.63      323.21      3.59 o 
   0  -5   3      124.96      121.82      1.51 o 
   1  -5   3       64.91       58.24      1.05 o 
   2  -5   3       38.75       39.84      1.06 o 
   3  -5   3      109.29      106.70      2.00 o 
   4  -5   3       15.45       14.67      0.91 o 
   5  -5   3      108.13       97.80      2.18 o 
   6  -5   3       29.87       33.78      2.52 o 
   7  -5   3        8.73       11.98      1.10 o 
  -8  -4   3        0.86        1.27      0.74 o 
  -7  -4   3        3.56        3.40      0.65 o 
  -6  -4   3        2.01        0.59      0.49 o 
  -5  -4   3      183.35      182.14      2.23 o 
  -4  -4   3       13.32       15.10      0.62 o 
  -3  -4   3      111.76      106.87      1.37 o 
  -2  -4   3      485.64      544.44      6.30 o 
  -1  -4   3      142.72      140.55      1.48 o 
   0  -4   3     1118.58     1175.71      7.69 o 
   1  -4   3       46.40       51.20      0.92 o 
   2  -4   3      304.03      318.13      2.81 o 
   3  -4   3       73.46       71.23      1.54 o 
   4  -4   3       32.99       30.67      1.57 o 
   5  -4   3       29.92       30.15      1.22 o 
   6  -4   3        1.31        0.92      0.55 o 
   7  -4   3        4.10        2.55      0.73 o 
  -8  -3   3        7.46        8.74      1.11 o 
  -7  -3   3        3.77        4.42      0.55 o 
  -6  -3   3       28.80       28.04      0.94 o 
  -5  -3   3      177.12      174.59      2.15 o 
  -4  -3   3      340.48      362.46      3.23 o 
  -3  -3   3     1349.55     1434.36      9.25 o 
  -2  -3   3     2129.27     2233.25     24.26 o 
  -1  -3   3      143.34      163.13      1.61 o 
   0  -3   3      303.68      330.14      3.03 o 
   1  -3   3      102.28      112.64      1.34 o 
   2  -3   3        0.15        0.07      0.20 o 
   3  -3   3        2.50        2.17      0.22 o 
   4  -3   3       29.04       28.81      1.04 o 
   5  -3   3        7.91        7.76      0.71 o 
   6  -3   3        1.40        2.42      0.56 o 
   7  -3   3        1.79        1.64      0.56 o 
  -8  -2   3        0.71       -0.13      0.54 o 
  -7  -2   3        1.53        0.70      0.71 o 
  -6  -2   3       56.29       56.44      2.04 o 
  -5  -2   3       38.96       38.21      1.56 o 
  -4  -2   3       16.30       14.18      0.57 o 
  -3  -2   3        0.16        0.53      0.20 o 
  -2  -2   3       88.96       92.78      1.13 o 
  -1  -2   3      121.72      114.52      1.25 o 
   0  -2   3     1411.11     1478.46      9.15 o 
   1  -2   3       61.27       68.41      0.95 o 
   2  -2   3      300.25      301.59      2.52 o 
   3  -2   3       54.66       48.48      1.54 o 
   4  -2   3        2.94        2.24      0.29 o 
   5  -2   3        0.57        0.67      0.36 o 
   6  -2   3       11.26       10.35      0.82 o 
   7  -2   3        7.89        7.79      0.85 o 
   8  -2   3        2.49        1.97      0.79 o 
  -8  -1   3        0.08        0.21      0.46 o 
  -7  -1   3        4.43        3.18      0.57 o 
  -6  -1   3        2.51        1.94      0.41 o 
  -5  -1   3       32.17       33.66      0.88 o 
  -4  -1   3       30.56       30.71      0.76 o 
  -3  -1   3      210.19      200.87      1.95 o 
  -2  -1   3      592.17      598.58      4.17 o 
  -1  -1   3       70.05       73.23      0.91 o 
   0  -1   3     1466.54     1507.87     10.74 o 
   1  -1   3        1.79        4.05      0.27 o 
   2  -1   3       26.38       26.95      0.59 o 
   3  -1   3      193.32      196.91      2.49 o 
   4  -1   3        0.40        0.36      0.22 o 
   5  -1   3        0.97        1.14      0.36 o 
   6  -1   3       23.31       23.35      1.25 o 
   7  -1   3        9.42        8.20      0.90 o 
   8  -1   3        2.04        1.21      0.74 o 
  -8   0   3        0.17       -0.56      0.59 o 
  -7   0   3        5.97        7.14      0.73 o 
  -6   0   3        3.41        3.74      0.52 o 
  -5   0   3        0.29        0.35      0.23 o 
  -4   0   3       26.21       26.29      1.29 o 
  -3   0   3      240.27      238.72      2.15 o 
  -2   0   3       26.30       26.21      0.51 o 
  -1   0   3      631.53      630.34      5.80 o 
   0   0   3     9537.77     9099.53    101.60 o 
   1   0   3       73.10       58.26      0.89 o 
   2   0   3       92.14       85.43      1.03 o 
   3   0   3      169.64      195.99      1.88 o 
   4   0   3       66.38       75.65      1.74 o 
   5   0   3       27.12       27.68      0.77 o 
   6   0   3        2.50        1.55      0.45 o 
   7   0   3       26.30       26.40      1.38 o 
   8   0   3        2.72        3.04      1.15 o 
  -8   1   3        1.95        2.04      0.86 o 
  -7   1   3       12.04       10.29      1.11 o 
  -6   1   3       11.47       11.40      1.19 o 
  -5   1   3       18.46       20.71      0.71 o 
  -4   1   3       96.50       95.87      1.34 o 
  -3   1   3      196.78      232.48      2.39 o 
  -2   1   3      275.91      261.30      2.11 o 
  -1   1   3      449.46      430.79      3.60 o 
   0   1   3     1082.00     1080.58      6.68 o 
   1   1   3        0.98        1.65      0.74 o 
   2   1   3       71.50       63.56      0.82 o 
   3   1   3       21.85       20.83      0.84 o 
   4   1   3        8.36       11.37      0.59 o 
   5   1   3        1.03        1.29      0.29 o 
   6   1   3       14.83       11.22      0.62 o 
   7   1   3        2.56        3.12      0.76 o 
   8   1   3        0.02       -0.46      0.63 o 
  -8   2   3       32.72       30.97      1.88 o 
  -7   2   3        3.36        2.87      0.74 o 
  -6   2   3       43.57       45.10      1.12 o 
  -5   2   3        2.49        2.74      0.41 o 
  -4   2   3      223.05      252.24      2.45 o 
  -3   2   3      164.59      174.40      1.92 o 
  -2   2   3       36.07       37.43      0.63 o 
  -1   2   3     2749.57     2839.08     16.88 o 
   0   2   3     2405.94     2487.66     14.71 o 
   1   2   3      217.91      197.92      1.63 o 
   2   2   3      157.38      144.60      1.77 o 
   3   2   3       16.03       14.34      0.44 o 
   4   2   3       77.41       76.84      1.13 o 
   5   2   3        2.83        2.90      0.34 o 
   6   2   3       27.64       23.62      0.83 o 
   7   2   3       16.72       18.44      1.36 o 
   8   2   3        1.66        1.25      0.71 o 
  -8   3   3        0.04       -0.66      0.59 o 
  -7   3   3       15.68       13.93      2.53 o 
  -6   3   3        0.81        0.70      0.44 o 
  -5   3   3        0.53        0.62      0.29 o 
  -4   3   3       26.61       27.76      0.76 o 
  -3   3   3       45.26       45.88      1.00 o 
  -2   3   3     1214.32     1221.84      8.58 o 
  -1   3   3       58.59       53.97      0.79 o 
   0   3   3     1276.38     1217.74      9.43 o 
   1   3   3      382.55      375.93      2.77 o 
   2   3   3      335.09      358.84      3.37 o 
   3   3   3      175.19      188.14      2.07 o 
   4   3   3      177.05      178.08      1.85 o 
   5   3   3       67.38       62.25      1.12 o 
   6   3   3      119.49      106.84      2.86 o 
   7   3   3        0.08       -0.18      0.36 o 
   8   3   3        3.55        1.86      0.71 o 
  -8   4   3        0.27       -0.32      1.04 o 
  -7   4   3       28.85       27.13      1.75 o 
  -6   4   3        1.66        2.21      0.71 o 
  -5   4   3       48.69       52.05      2.12 o 
  -4   4   3      153.65      163.65      1.94 o 
  -3   4   3       69.04       60.91      1.04 o 
  -2   4   3       12.07       12.12      0.47 o 
  -1   4   3      535.65      516.46      3.75 o 
   0   4   3      288.89      294.70      2.40 o 
   1   4   3      142.32      138.01      1.42 o 
   2   4   3      614.03      650.68      5.95 o 
   3   4   3       15.18       14.33      0.46 o 
   4   4   3        8.06        6.59      0.40 o 
   5   4   3      504.65      504.75      4.16 o 
   6   4   3       22.04       19.16      1.02 o 
   7   4   3       53.67       45.97      1.52 o 
   8   4   3       40.13       36.30      1.47 o 
  -7   5   3       71.60       77.77      2.76 o 
  -6   5   3       70.57       70.48      2.45 o 
  -5   5   3       28.00       22.05      1.09 o 
  -4   5   3      139.95      138.64      2.71 o 
  -3   5   3       10.70       10.07      0.50 o 
  -2   5   3       26.74       18.41      0.80 o 
  -1   5   3       12.34       13.70      0.51 o 
   0   5   3       71.45       65.35      1.00 o 
   1   5   3      398.40      384.99      3.06 o 
   2   5   3      377.29      414.36      4.90 o 
   3   5   3       48.79       44.03      0.83 o 
   4   5   3       67.11       70.57      1.13 o 
   5   5   3       24.86       21.08      0.94 o 
   6   5   3       15.07       15.25      0.93 o 
   7   5   3        0.06       -0.04      0.41 o 
   8   5   3       51.45       50.98      2.25 o 
  -7   6   3        6.63       10.13      1.35 o 
  -6   6   3       43.57       41.25      2.00 o 
  -5   6   3       34.00       38.56      1.40 o 
  -4   6   3      263.86      254.03      3.35 o 
  -3   6   3       81.36       76.86      2.38 o 
  -2   6   3       90.79       84.90      1.30 o 
  -1   6   3      583.97      606.09      4.56 o 
   0   6   3        0.78        0.77      0.38 o 
   1   6   3        4.51        3.25      0.33 o 
   2   6   3        0.78        0.76      0.24 o 
   3   6   3       62.29       61.34      1.53 o 
   4   6   3        1.16        0.95      0.29 o 
   5   6   3        6.84        7.87      0.74 o 
   6   6   3       25.70       22.61      1.09 o 
   7   6   3        8.10        7.56      0.97 o 
   8   6   3       18.93       17.26      1.18 o 
  -6   7   3        2.75        2.47      0.85 o 
  -5   7   3       18.02       22.55      1.19 o 
  -4   7   3        1.62        1.15      0.75 o 
  -3   7   3      169.49      176.01      2.13 o 
  -2   7   3        6.94        6.10      0.48 o 
  -1   7   3        3.51        2.86      0.37 o 
   0   7   3      128.69      121.93      1.63 o 
   1   7   3      139.61      128.75      1.66 o 
   2   7   3       90.51       92.92      1.39 o 
   3   7   3       61.87       53.42      1.07 o 
   4   7   3       32.73       32.70      0.88 o 
   5   7   3        9.88        7.37      0.68 o 
   6   7   3        0.51        0.06      0.39 o 
   7   7   3        5.66        3.61      0.87 o 
   8   7   3        3.05        2.26      0.79 o 
  -6   8   3        1.69        2.49      0.87 o 
  -5   8   3        9.58       11.28      1.55 o 
  -4   8   3        1.61        0.69      0.50 o 
  -3   8   3       35.20       32.58      1.64 o 
  -2   8   3       26.09       22.24      1.53 o 
  -1   8   3        2.51        2.90      0.42 o 
   0   8   3        0.06        0.41      0.28 o 
   1   8   3      232.17      221.75      2.42 o 
   2   8   3      136.94      132.68      1.80 o 
   3   8   3       24.42       28.09      0.85 o 
   4   8   3       43.40       37.19      1.76 o 
   5   8   3       94.59       90.50      2.65 o 
   6   8   3        2.79        2.14      1.04 o 
   7   8   3        6.31        6.27      1.02 o 
  -5   9   3        0.45        0.45      0.63 o 
  -4   9   3        3.01        3.85      0.67 o 
  -3   9   3        0.88        1.60      0.64 o 
  -2   9   3       34.97       33.50      1.21 o 
  -1   9   3        1.17        0.42      0.34 o 
   0   9   3        2.17        2.77      0.44 o 
   1   9   3      111.58      112.62      1.72 o 
   2   9   3       47.75       51.85      1.17 o 
   3   9   3       23.12       29.64      1.15 o 
   4   9   3        4.00        3.33      1.00 o 
   5   9   3        0.13        0.24      0.56 o 
   6   9   3        0.04       -0.45      0.53 o 
   7   9   3        0.18        0.75      0.60 o 
  -4  10   3        0.21       -0.53      0.48 o 
  -3  10   3       17.50       13.66      1.01 o 
  -2  10   3        6.96        4.40      0.66 o 
  -1  10   3        8.86        7.62      0.63 o 
   0  10   3        4.27        4.72      0.54 o 
   1  10   3        8.70        8.92      0.77 o 
   2  10   3        0.09        0.54      0.40 o 
   3  10   3       23.79       24.27      1.14 o 
   4  10   3        8.93        6.86      1.48 o 
   5  10   3        0.12        1.13      0.71 o 
   6  10   3        0.00       -0.12      0.62 o 
  -3  11   3        5.48        6.44      0.83 o 
  -2  11   3        9.86        9.03      0.88 o 
  -1  11   3        5.67        5.04      0.90 o 
   0  11   3       29.09       29.79      1.29 o 
   1  11   3       12.73       11.35      0.92 o 
   2  11   3       45.18       43.53      2.48 o 
   3  11   3        2.55        2.87      0.80 o 
   4  11   3        0.52        0.41      0.58 o 
   5  11   3        0.01        0.26      0.68 o 
  -2  12   3        0.02       -0.73      0.60 o 
  -1  12   3        0.05        0.33      0.61 o 
   0  12   3        1.03        1.11      0.55 o 
   1  12   3        0.49       -0.07      0.47 o 
   2  12   3        0.02        0.86      0.78 o 
   3  12   3       11.96       11.95      1.38 o 
   4  12   3       15.11       18.78      1.66 o 
   1  13   3        8.51        7.49      0.92 o 
  -3 -10   4        0.35        0.95      0.77 o 
  -2 -10   4        0.36        0.55      0.58 o 
  -1 -10   4        4.86        4.67      1.05 o 
   0 -10   4        1.61        2.52      0.87 o 
   1 -10   4       28.91       34.94      1.94 o 
   2 -10   4        0.26        1.49      0.71 o 
  -5  -9   4        0.94        0.91      0.60 o 
  -4  -9   4        5.76        6.58      0.85 o 
  -3  -9   4       11.49       10.90      1.00 o 
  -2  -9   4        2.16        2.79      0.77 o 
  -1  -9   4       19.76       20.77      1.19 o 
   0  -9   4        3.75        5.07      1.15 o 
   1  -9   4       20.32       24.71      1.70 o 
   2  -9   4        0.18       -0.39      0.69 o 
   3  -9   4        9.43       15.48      1.52 o 
  -6  -8   4        0.36        0.57      0.59 o 
  -5  -8   4       10.13        9.41      0.97 o 
  -4  -8   4        0.99        0.77      0.52 o 
  -3  -8   4       17.76       15.73      1.09 o 
  -2  -8   4       58.62       64.07      1.82 o 
  -1  -8   4        0.08       -0.61      0.40 o 
   0  -8   4        3.76        2.51      0.60 o 
   1  -8   4        3.35        4.59      0.95 o 
   2  -8   4       85.83       84.24      2.76 o 
   3  -8   4        4.06        5.79      1.06 o 
   4  -8   4       12.95       12.84      1.38 o 
  -6  -7   4        0.63        0.54      0.72 o 
  -5  -7   4       22.70       22.92      1.25 o 
  -4  -7   4       23.47       23.70      1.20 o 
  -3  -7   4        3.57        2.48      1.17 o 
  -2  -7   4       61.76       60.52      1.67 o 
  -1  -7   4       58.91       59.19      1.71 o 
   0  -7   4        3.92        4.64      0.64 o 
   1  -7   4        7.23        5.91      0.66 o 
   2  -7   4       18.77       17.87      2.87 o 
   3  -7   4       27.98       27.08      1.52 o 
   4  -7   4        5.76        7.55      0.85 o 
   5  -7   4       23.77       23.23      1.33 o 
  -7  -6   4        0.56        0.54      0.75 o 
  -6  -6   4        0.01       -0.65      0.44 o 
  -5  -6   4        1.26        2.16      0.54 o 
  -4  -6   4        4.30        3.83      0.62 o 
  -3  -6   4        2.00        3.22      0.59 o 
  -2  -6   4       84.42       75.73      1.88 o 
  -1  -6   4        3.74        3.89      0.96 o 
   0  -6   4      984.35      965.80     14.36 o 
   1  -6   4      181.91      175.70      2.13 o 
   2  -6   4      583.12      597.31      5.92 o 
   3  -6   4      316.94      331.42      4.18 o 
   4  -6   4      177.27      177.83      3.03 o 
   5  -6   4       32.40       29.59      1.55 o 
   6  -6   4       17.71       14.86      1.17 o 
  -7  -5   4        0.25        0.84      0.71 o 
  -6  -5   4       11.42       11.14      1.00 o 
  -5  -5   4       11.51       11.97      0.88 o 
  -4  -5   4        9.94       10.00      0.81 o 
  -3  -5   4        1.33        1.50      0.43 o 
  -2  -5   4      189.75      181.77      2.65 o 
  -1  -5   4        9.17        9.32      0.42 o 
   0  -5   4      716.71      711.11      5.31 o 
   1  -5   4      548.00      570.70      4.56 o 
   2  -5   4      153.11      153.11      2.00 o 
   3  -5   4       67.55       70.76      1.73 o 
   4  -5   4       34.99       33.50      1.29 o 
   5  -5   4       31.12       32.66      2.55 o 
   6  -5   4        2.23        1.06      0.59 o 
  -7  -4   4        4.11        4.22      0.90 o 
  -6  -4   4        9.45       10.27      0.85 o 
  -5  -4   4        0.30        0.69      0.39 o 
  -4  -4   4        1.57        1.81      0.42 o 
  -3  -4   4       62.13       61.43      1.08 o 
  -2  -4   4       41.99       38.86      0.78 o 
  -1  -4   4      234.55      220.09      2.15 o 
   0  -4   4       28.81       22.23      0.63 o 
   1  -4   4        3.47        2.82      0.34 o 
   2  -4   4       82.77       71.77      1.20 o 
   3  -4   4       10.26       10.09      0.73 o 
   4  -4   4       32.40       31.53      1.85 o 
   5  -4   4        9.80        9.36      0.85 o 
   6  -4   4        0.14       -0.39      0.43 o 
   7  -4   4        5.16        6.50      0.87 o 
  -8  -3   4        9.21        8.93      1.20 o 
  -7  -3   4       35.19       35.52      1.92 o 
  -6  -3   4        1.32        1.15      0.40 o 
  -5  -3   4      118.07      129.35      3.16 o 
  -4  -3   4       22.59       20.14      0.70 o 
  -3  -3   4       63.00       67.52      1.12 o 
  -2  -3   4       37.99       34.66      0.83 o 
  -1  -3   4       77.20       90.04      1.20 o 
   0  -3   4       28.89       19.33      1.00 o 
   1  -3   4      354.18      353.11      3.00 o 
   2  -3   4       71.62       71.65      1.14 o 
   3  -3   4      116.86      109.80      1.47 o 
   4  -3   4      277.73      281.75      4.07 o 
   5  -3   4        4.48        3.53      0.56 o 
   6  -3   4        9.01        8.34      0.84 o 
   7  -3   4        0.12        0.44      0.53 o 
  -8  -2   4        0.06        0.86      0.70 o 
  -7  -2   4        1.50        1.44      0.51 o 
  -6  -2   4       28.14       27.99      1.01 o 
  -5  -2   4       48.06       49.53      1.50 o 
  -4  -2   4        2.40        2.18      0.32 o 
  -3  -2   4      361.55      379.82      3.19 o 
  -2  -2   4      137.27      147.90      1.62 o 
  -1  -2   4     2985.31     3286.31     19.53 o 
   0  -2   4     1080.71     1180.67      7.64 o 
   1  -2   4     1338.28     1450.49      9.22 o 
   2  -2   4     1170.62     1208.22      8.77 o 
   3  -2   4       98.85       99.89      1.36 o 
   4  -2   4       96.25       93.43      2.97 o 
   5  -2   4        0.99        1.35      0.43 o 
   6  -2   4        0.01       -0.13      0.39 o 
   7  -2   4        6.40        5.98      0.81 o 
   8  -2   4        0.87        2.23      0.75 o 
  -8  -1   4        0.04        0.15      0.47 o 
  -7  -1   4       23.48       22.96      1.14 o 
  -6  -1   4        0.80        0.94      0.45 o 
  -5  -1   4       21.18       18.81      0.70 o 
  -4  -1   4       51.12       49.74      0.97 o 
  -3  -1   4      277.65      286.47      2.56 o 
  -2  -1   4       71.54       64.49      0.95 o 
  -1  -1   4      124.17      137.87      1.45 o 
   0  -1   4      650.78      678.33      4.67 o 
   1  -1   4      196.65      182.24      2.22 o 
   2  -1   4       89.36       86.50      1.17 o 
   3  -1   4        4.43        3.78      0.33 o 
   4  -1   4      279.88      286.86      2.69 o 
   5  -1   4        4.70        4.32      0.54 o 
   6  -1   4       19.57       19.40      1.01 o 
   7  -1   4        1.59        0.88      0.62 o 
   8  -1   4        5.15        4.81      1.30 o 
  -8   0   4        0.02        0.53      0.62 o 
  -7   0   4        4.99        4.56      0.65 o 
  -6   0   4        4.95        5.26      0.61 o 
  -5   0   4        0.70        0.69      0.26 o 
  -4   0   4        0.02       -0.03      0.25 o 
  -3   0   4       70.14       68.24      1.03 o 
  -2   0   4       20.61       19.01      0.46 o 
  -1   0   4        2.89        4.54      0.29 o 
   0   0   4      575.62      595.04      4.11 o 
   1   0   4       89.52       81.89      1.04 o 
   2   0   4      231.27      216.52      1.99 o 
   3   0   4      245.60      269.43      2.43 o 
   4   0   4       22.85       20.67      0.64 o 
   5   0   4        4.61        3.60      0.39 o 
   6   0   4       15.02       15.85      0.90 o 
   7   0   4       12.92       10.59      1.21 o 
   8   0   4        0.69       -0.26      0.61 o 
  -8   1   4        1.45        0.66      0.68 o 
  -7   1   4       34.14       36.70      2.64 o 
  -6   1   4        4.38        5.21      0.61 o 
  -5   1   4       19.11       19.23      0.69 o 
  -4   1   4       11.60       17.64      0.74 o 
  -3   1   4       65.74       70.88      0.96 o 
  -2   1   4        5.26        4.52      0.39 o 
  -1   1   4       45.83       40.11      1.51 o 
   0   1   4     2946.56     3023.52     23.07 o 
   1   1   4       96.42       90.27      1.06 o 
   2   1   4       71.75       73.43      0.97 o 
   3   1   4      580.68      596.36      4.35 o 
   4   1   4      122.23      125.22      1.55 o 
   5   1   4       12.76       11.19      0.57 o 
   6   1   4        3.89        3.41      0.53 o 
   7   1   4        0.08        0.38      0.52 o 
   8   1   4        6.31        4.04      0.95 o 
  -8   2   4        3.24        1.99      0.80 o 
  -7   2   4        0.66       -0.31      0.55 o 
  -6   2   4        1.12        0.30      0.45 o 
  -5   2   4        0.02        0.15      0.25 o 
  -4   2   4       59.61       73.72      1.17 o 
  -3   2   4        8.74        6.31      0.40 o 
  -2   2   4      301.01      364.65      3.52 o 
  -1   2   4      331.63      399.07      3.76 o 
   0   2   4     1058.49     1077.99      6.82 o 
   1   2   4      176.09      153.61      1.45 o 
   2   2   4      191.82      186.07      2.18 o 
   3   2   4        1.49        1.29      0.32 o 
   4   2   4       36.36       37.68      0.78 o 
   5   2   4        9.21       10.07      0.52 o 
   6   2   4        5.89        7.24      0.68 o 
   7   2   4        0.01        0.21      0.52 o 
   8   2   4        0.32        0.38      0.62 o 
  -8   3   4        1.07        1.51      0.73 o 
  -7   3   4       11.16       11.13      1.94 o 
  -6   3   4       61.13       57.01      2.35 o 
  -5   3   4       14.16       14.64      0.82 o 
  -4   3   4      338.93      358.42      3.18 o 
  -3   3   4       27.55       32.20      0.71 o 
  -2   3   4      969.13     1037.76      7.48 o 
  -1   3   4      201.88      217.52      1.91 o 
   0   3   4      539.73      537.99      3.80 o 
   1   3   4      372.27      385.73      2.91 o 
   2   3   4       83.98       80.69      1.36 o 
   3   3   4      135.78      121.26      1.83 o 
   4   3   4       28.71       26.09      0.92 o 
   5   3   4       25.82       25.61      1.02 o 
   6   3   4       30.06       32.37      1.20 o 
   7   3   4        0.54        0.83      0.48 o 
   8   3   4        5.44        5.32      0.95 o 
  -7   4   4       10.90       14.15      3.49 o 
  -6   4   4       12.93       11.44      1.20 o 
  -5   4   4        1.23        0.91      0.40 o 
  -4   4   4        0.11        0.52      0.28 o 
  -3   4   4        5.48        4.43      0.40 o 
  -2   4   4        8.57        7.77      0.67 o 
  -1   4   4       56.45       56.48      0.90 o 
   0   4   4       28.24       27.77      0.75 o 
   1   4   4       79.47       72.84      0.99 o 
   2   4   4      868.91      878.65      7.07 o 
   3   4   4       75.48       83.15      1.53 o 
   4   4   4        4.77        4.47      0.57 o 
   5   4   4        0.35       -0.22      0.34 o 
   6   4   4      230.22      221.69      4.01 o 
   7   4   4       16.14       15.02      1.19 o 
   8   4   4        0.01       -0.35      0.55 o 
  -7   5   4        3.08        2.42      0.86 o 
  -6   5   4        5.51        6.94      1.04 o 
  -5   5   4        0.00       -0.44      0.51 o 
  -4   5   4       56.21       58.04      1.17 o 
  -3   5   4        5.82        3.36      0.37 o 
  -2   5   4      229.95      253.51      2.65 o 
  -1   5   4        7.27       10.53      0.53 o 
   0   5   4      483.13      502.05      3.82 o 
   1   5   4       12.44       14.17      0.49 o 
   2   5   4      420.62      441.64      3.45 o 
   3   5   4        0.48        0.27      0.26 o 
   4   5   4        4.80        5.64      0.77 o 
   5   5   4       44.67       40.68      1.79 o 
   6   5   4       10.93        9.67      0.83 o 
   7   5   4       30.68       28.28      1.28 o 
   8   5   4        0.26       -0.87      0.70 o 
  -7   6   4        6.29        4.19      1.12 o 
  -6   6   4        3.19        3.52      0.88 o 
  -5   6   4      531.23      567.10      7.75 o 
  -4   6   4       21.83       21.12      1.04 o 
  -3   6   4      369.83      372.17      3.37 o 
  -2   6   4      350.27      347.17      3.12 o 
  -1   6   4       18.48       10.49      0.87 o 
   0   6   4       42.73       43.10      0.90 o 
   1   6   4       67.97       58.45      1.03 o 
   2   6   4      142.57      149.64      1.72 o 
   3   6   4       10.77       12.01      0.63 o 
   4   6   4       29.22       29.88      1.05 o 
   5   6   4       44.00       47.65      1.39 o 
   6   6   4        0.01        0.48      0.42 o 
   7   6   4       18.94       18.60      1.15 o 
   8   6   4        6.12        5.36      0.82 o 
  -6   7   4        2.74        2.07      0.79 o 
  -5   7   4      105.03      114.37      6.96 o 
  -4   7   4       37.29       34.47      2.59 o 
  -3   7   4      108.78      121.36      1.77 o 
  -2   7   4      152.26      139.73      2.10 o 
  -1   7   4        5.57        5.69      0.47 o 
   0   7   4       58.50       59.07      1.13 o 
   1   7   4        2.06        2.64      0.36 o 
   2   7   4       85.52       79.77      1.28 o 
   3   7   4       13.93       14.13      0.60 o 
   4   7   4        3.61        4.25      0.57 o 
   5   7   4        0.89        0.50      0.38 o 
   6   7   4        7.39        7.96      0.79 o 
   7   7   4        1.56        1.90      0.57 o 
  -6   8   4        0.09       -0.06      1.30 o 
  -5   8   4        1.81        1.99      1.26 o 
  -4   8   4        7.93        7.74      1.36 o 
  -3   8   4       49.21       48.80      1.46 o 
  -2   8   4       13.26       12.79      0.68 o 
  -1   8   4      190.92      187.12      2.27 o 
   0   8   4        1.65        2.25      0.38 o 
   1   8   4        3.19        3.54      0.41 o 
   2   8   4       82.72       78.58      1.35 o 
   3   8   4        5.53        6.26      0.75 o 
   4   8   4        2.50        2.34      0.59 o 
   5   8   4       15.51       15.88      0.96 o 
   6   8   4        7.53        5.12      0.90 o 
   7   8   4        3.06        4.06      0.89 o 
  -5   9   4       11.85        9.49      1.26 o 
  -4   9   4        0.04        0.41      0.49 o 
  -3   9   4        8.03       11.44      0.93 o 
  -2   9   4       21.72       18.71      0.83 o 
  -1   9   4       41.32       39.51      1.69 o 
   0   9   4        5.96        4.67      0.53 o 
   1   9   4      372.45      366.59      3.56 o 
   2   9   4       14.95       15.28      0.70 o 
   3   9   4        3.09        3.43      0.54 o 
   4   9   4        0.17        2.03      0.64 o 
   5   9   4       21.46       19.03      1.73 o 
   6   9   4        8.90        7.94      1.12 o 
   7   9   4        2.20        1.27      0.71 o 
  -4  10   4       14.07       15.88      1.54 o 
  -3  10   4       16.80       16.81      1.84 o 
  -2  10   4       10.71       10.33      1.30 o 
  -1  10   4        6.11        6.37      0.60 o 
   0  10   4       23.25       25.48      1.26 o 
   1  10   4       25.91       27.55      1.76 o 
   2  10   4       12.71       13.30      0.87 o 
   3  10   4        5.53        5.84      0.92 o 
   4  10   4        3.57        5.26      0.94 o 
   5  10   4        2.76        1.98      0.76 o 
   6  10   4        9.23       12.64      1.42 o 
  -3  11   4        0.09        0.89      0.57 o 
  -2  11   4        1.43        2.09      0.61 o 
  -1  11   4        1.58        1.45      0.51 o 
   0  11   4       14.95       13.45      0.96 o 
   1  11   4        2.23        1.61      0.54 o 
   2  11   4       11.46       12.71      1.40 o 
   3  11   4        0.10        0.52      0.57 o 
   4  11   4        0.68        0.89      0.65 o 
   5  11   4        1.91        2.54      0.87 o 
  -2  12   4        0.33        2.34      0.82 o 
  -1  12   4        0.22       -0.12      1.14 o 
   0  12   4        7.47        8.81      0.90 o 
   1  12   4        0.11        0.06      0.50 o 
   2  12   4        1.14        0.47      0.59 o 
   3  12   4        2.17        4.43      0.92 o 
   4  12   4       19.95       22.93      1.77 o 
   1  13   4        7.95        7.90      1.16 o 
   2  13   4        0.09       -0.11      0.64 o 
  -2 -10   5        0.25       -0.20      0.53 o 
  -1 -10   5        4.61        7.19      1.18 o 
   0 -10   5        3.97        4.92      1.07 o 
  -4  -9   5        1.23        0.54      0.94 o 
  -3  -9   5        9.66       11.31      1.05 o 
  -2  -9   5       13.19       13.77      1.13 o 
  -1  -9   5       42.10       44.75      1.64 o 
   0  -9   5       15.56       16.41      1.53 o 
   1  -9   5        1.43        1.32      0.78 o 
   2  -9   5        3.16        3.50      0.97 o 
  -5  -8   5        0.24        0.73      0.55 o 
  -4  -8   5       12.82       13.97      1.10 o 
  -3  -8   5       15.16       14.99      1.10 o 
  -2  -8   5       14.36       12.34      1.03 o 
  -1  -8   5       89.64       87.41      2.14 o 
   0  -8   5       33.83       29.21      1.30 o 
   1  -8   5        2.25        2.81      0.87 o 
   2  -8   5       27.19       25.29      1.71 o 
   3  -8   5       10.29       12.08      1.37 o 
   4  -8   5        9.69       10.47      1.32 o 
  -6  -7   5        5.09        4.63      1.01 o 
  -5  -7   5        0.01       -0.41      0.60 o 
  -4  -7   5       14.07       16.08      1.08 o 
  -3  -7   5        3.78        4.33      0.67 o 
  -2  -7   5       21.60       19.91      1.42 o 
  -1  -7   5       51.08       47.44      1.51 o 
   0  -7   5        1.66        2.33      0.55 o 
   1  -7   5       20.86       21.30      1.50 o 
   2  -7   5        0.67        1.43      1.27 o 
   3  -7   5        0.54        1.61      1.02 o 
   4  -7   5       19.38       21.61      1.24 o 
   5  -7   5        0.41        0.94      0.59 o 
  -6  -6   5       17.02       19.83      1.58 o 
  -5  -6   5        2.80        3.39      0.74 o 
  -4  -6   5       24.42       25.26      1.20 o 
  -3  -6   5       41.15       38.76      1.35 o 
  -2  -6   5        2.09        2.27      0.89 o 
  -1  -6   5        5.32        4.90      0.63 o 
   0  -6   5       21.20       16.86      0.94 o 
   1  -6   5        0.28        0.66      0.39 o 
   2  -6   5       33.19       32.24      1.21 o 
   3  -6   5        0.30        1.04      0.60 o 
   4  -6   5        5.09        5.80      0.76 o 
   5  -6   5        1.45        1.09      0.59 o 
  -7  -5   5        2.34        1.72      0.79 o 
  -6  -5   5        5.63        5.19      1.16 o 
  -5  -5   5        6.31        6.56      1.03 o 
  -4  -5   5        3.11        2.95      0.54 o 
  -3  -5   5       26.71       28.87      1.12 o 
  -2  -5   5        6.56        6.69      0.66 o 
  -1  -5   5       13.41       12.96      0.82 o 
   0  -5   5       15.75       14.96      0.63 o 
   1  -5   5       28.75       27.93      0.85 o 
   2  -5   5      272.26      274.11      2.88 o 
   3  -5   5        1.42        1.90      0.52 o 
   4  -5   5       54.43       54.14      1.66 o 
   5  -5   5       41.05       41.02      1.52 o 
   6  -5   5       30.37       39.11      1.65 o 
  -7  -4   5        0.90        1.47      1.81 o 
  -6  -4   5       51.05       50.07      2.08 o 
  -5  -4   5        0.39        0.99      0.43 o 
  -4  -4   5       15.00       13.20      0.83 o 
  -3  -4   5      159.18      162.25      2.51 o 
  -2  -4   5       17.95       20.09      0.66 o 
  -1  -4   5      160.84      161.52      1.89 o 
   0  -4   5       56.41       53.53      1.06 o 
   1  -4   5      287.77      291.91      2.85 o 
   2  -4   5      427.02      423.14      3.72 o 
   3  -4   5       35.12       32.41      1.19 o 
   4  -4   5      516.36      529.58      5.65 o 
   5  -4   5      142.58      140.22      2.69 o 
   6  -4   5       18.94       18.46      1.17 o 
  -7  -3   5        9.15       11.36      1.31 o 
  -6  -3   5       42.13       43.55      2.33 o 
  -5  -3   5        9.75        7.88      0.71 o 
  -4  -3   5        8.36        7.98      0.62 o 
  -3  -3   5        0.48       -0.19      0.24 o 
  -2  -3   5       22.33       25.93      0.72 o 
  -1  -3   5      111.66      107.72      1.45 o 
   0  -3   5        2.04        4.48      0.38 o 
   1  -3   5      450.37      445.65      3.97 o 
   2  -3   5       12.37       10.90      0.55 o 
   3  -3   5      154.75      147.70      1.87 o 
   4  -3   5        0.98        1.33      0.44 o 
   5  -3   5       28.16       28.27      1.52 o 
   6  -3   5        7.46        9.11      0.90 o 
   7  -3   5        0.80        0.31      1.00 o 
  -8  -2   5        0.14        0.16      0.80 o 
  -7  -2   5       72.07       73.14      2.51 o 
  -6  -2   5       54.41       56.81      1.62 o 
  -5  -2   5       13.01       11.39      0.78 o 
  -4  -2   5       40.11       36.12      0.91 o 
  -3  -2   5      249.04      268.90      2.64 o 
  -2  -2   5       18.90       21.97      0.65 o 
  -1  -2   5       66.09       62.24      1.36 o 
   0  -2   5       16.22       16.77      0.57 o 
   1  -2   5       51.22       45.40      0.92 o 
   2  -2   5        7.31       10.72      0.51 o 
   3  -2   5        0.01        0.26      0.23 o 
   4  -2   5        0.01       -0.21      0.35 o 
   5  -2   5        2.92        2.44      0.81 o 
   6  -2   5        7.02        5.79      0.74 o 
   7  -2   5        5.13        6.77      1.14 o 
  -8  -1   5        6.61        5.62      1.03 o 
  -7  -1   5        0.42        0.32      0.52 o 
  -6  -1   5        0.85        0.41      0.43 o 
  -5  -1   5       39.61       42.94      1.55 o 
  -4  -1   5       20.86       21.86      0.68 o 
  -3  -1   5        5.55        4.06      0.34 o 
  -2  -1   5      381.09      381.70      4.31 o 
  -1  -1   5      139.82      170.06      1.77 o 
   0  -1   5       58.40       61.27      1.00 o 
   1  -1   5      887.82     1015.96      6.84 o 
   2  -1   5        0.84        1.47      0.28 o 
   3  -1   5      483.51      484.45      3.92 o 
   4  -1   5       20.80       18.32      0.97 o 
   5  -1   5      124.56      117.63      2.15 o 
   6  -1   5       50.31       50.51      2.61 o 
   7  -1   5        1.92        2.20      0.79 o 
  -8   0   5        0.62        0.65      1.21 o 
  -7   0   5        9.04       11.60      0.95 o 
  -6   0   5       17.70       19.18      1.04 o 
  -5   0   5        0.33       -0.32      0.33 o 
  -4   0   5       44.74       39.38      1.36 o 
  -3   0   5        0.17       -0.01      0.18 o 
  -2   0   5       14.35       14.71      0.50 o 
  -1   0   5     1214.72     1221.55      7.87 o 
   0   0   5       12.93       14.54      0.51 o 
   1   0   5     1376.56     1455.95      9.24 o 
   2   0   5      364.87      366.79      3.05 o 
   3   0   5       52.30       51.05      0.98 o 
   4   0   5      189.82      187.69      3.11 o 
   5   0   5        0.41        0.27      0.28 o 
   6   0   5       12.99       12.91      1.21 o 
   7   0   5        0.00       -0.32      0.74 o 
   8   0   5        0.00        0.24      0.66 o 
  -8   1   5        0.42        0.57      0.74 o 
  -7   1   5        0.13       -0.53      0.51 o 
  -6   1   5        0.68        0.70      0.44 o 
  -5   1   5       64.31       63.35      1.56 o 
  -4   1   5      158.74      163.06      3.04 o 
  -3   1   5      226.07      211.27      2.66 o 
  -2   1   5      390.72      377.54      3.74 o 
  -1   1   5      450.38      484.83      3.56 o 
   0   1   5        0.34        1.74      0.43 o 
   1   1   5      194.44      191.07      1.85 o 
   2   1   5      146.87      138.76      1.54 o 
   3   1   5        0.82        0.27      0.20 o 
   4   1   5        0.58        0.61      0.24 o 
   5   1   5       51.34       56.12      1.14 o 
   6   1   5       20.97       21.11      1.40 o 
   7   1   5        0.07       -0.57      0.49 o 
   8   1   5        1.83        2.31      0.78 o 
  -8   2   5        3.21        3.34      0.95 o 
  -7   2   5       23.37       26.13      1.96 o 
  -6   2   5        3.51        5.09      0.66 o 
  -5   2   5        0.20        0.02      0.34 o 
  -4   2   5        6.49        8.28      0.65 o 
  -3   2   5       39.91       37.31      1.06 o 
  -2   2   5       59.59       58.54      1.22 o 
  -1   2   5      125.03      134.00      1.37 o 
   0   2   5       26.75       25.92      0.71 o 
   1   2   5       11.06       13.45      0.49 o 
   2   2   5       62.86       58.62      0.88 o 
   3   2   5       92.22       99.29      1.20 o 
   4   2   5        3.11        2.94      0.31 o 
   5   2   5        1.06        1.10      0.45 o 
   6   2   5        8.03        7.61      0.72 o 
   7   2   5        1.79        2.41      0.72 o 
   8   2   5        5.47        5.64      1.03 o 
  -7   3   5        2.50        2.69      0.83 o 
  -6   3   5       12.73       13.56      0.93 o 
  -5   3   5       82.84       84.84      1.85 o 
  -4   3   5        0.90        0.52      0.34 o 
  -3   3   5      324.53      324.80      3.58 o 
  -2   3   5       11.55       22.86      0.80 o 
  -1   3   5       77.52       84.89      1.06 o 
   0   3   5      186.81      232.18      2.08 o 
   1   3   5      272.45      304.39      2.51 o 
   2   3   5      199.60      222.79      2.62 o 
   3   3   5        4.29        3.89      0.46 o 
   4   3   5       14.67       13.78      0.76 o 
   5   3   5        0.85        0.68      0.36 o 
   6   3   5       26.57       28.77      1.22 o 
   7   3   5        2.30        1.72      0.94 o 
   8   3   5        0.30       -0.87      0.58 o 
  -7   4   5        0.38        0.28      0.67 o 
  -6   4   5        0.07        0.06      0.55 o 
  -5   4   5       18.73       18.51      1.12 o 
  -4   4   5       14.81       14.67      0.82 o 
  -3   4   5       47.88       50.22      0.93 o 
  -2   4   5      341.68      397.25      3.22 o 
  -1   4   5      326.91      318.13      2.70 o 
   0   4   5     1546.28     1738.47     10.85 o 
   1   4   5        6.36        9.80      0.47 o 
   2   4   5      156.05      156.12      2.16 o 
   3   4   5        0.80        0.90      0.34 o 
   4   4   5      101.89      101.01      1.94 o 
   5   4   5       59.23       59.61      1.55 o 
   6   4   5      110.31      108.36      2.26 o 
   7   4   5        0.86        0.61      0.46 o 
   8   4   5        0.15       -0.12      0.53 o 
  -7   5   5        0.28       -0.69      0.65 o 
  -6   5   5        0.23        0.03      0.64 o 
  -5   5   5      104.24      105.57      2.81 o 
  -4   5   5       93.85       89.50      1.98 o 
  -3   5   5       74.59       74.59      1.25 o 
  -2   5   5      167.21      176.31      2.20 o 
  -1   5   5      193.63      203.62      2.08 o 
   0   5   5      115.13      120.94      1.51 o 
   1   5   5      124.36      128.01      1.52 o 
   2   5   5       99.94       97.81      1.20 o 
   3   5   5      105.23      106.86      1.88 o 
   4   5   5       16.64       16.99      0.98 o 
   5   5   5        0.08        0.14      0.41 o 
   6   5   5       49.32       49.51      1.56 o 
   7   5   5        0.36       -0.03      0.68 o 
   8   5   5        4.35        3.90      0.77 o 
  -7   6   5        0.72       -0.63      0.60 o 
  -6   6   5        1.04        0.02      1.36 o 
  -5   6   5       10.46        8.64      1.09 o 
  -4   6   5        2.11        1.12      0.46 o 
  -3   6   5        3.99        4.57      0.45 o 
  -2   6   5      159.80      163.64      2.24 o 
  -1   6   5       27.64       27.78      0.79 o 
   0   6   5        4.58        6.79      0.44 o 
   1   6   5        0.23        0.43      0.23 o 
   2   6   5        6.80        8.19      0.68 o 
   3   6   5        1.13        1.16      0.38 o 
   4   6   5       38.91       39.75      1.24 o 
   5   6   5       12.85       12.69      0.87 o 
   6   6   5        0.15       -0.05      0.39 o 
   7   6   5        1.60        1.40      0.57 o 
   8   6   5        5.08        7.34      0.92 o 
  -6   7   5       17.45       20.82      1.66 o 
  -5   7   5        0.64        1.79      1.02 o 
  -4   7   5       18.47       21.91      1.45 o 
  -3   7   5      157.60      148.41      2.05 o 
  -2   7   5        0.38        0.81      0.62 o 
  -1   7   5      457.01      435.26      3.79 o 
   0   7   5       67.77       62.18      1.19 o 
   1   7   5      332.66      318.61      3.01 o 
   2   7   5       16.62       16.54      0.63 o 
   3   7   5       13.13       11.95      0.77 o 
   4   7   5        0.57       -0.17      0.35 o 
   5   7   5        3.38        4.40      0.59 o 
   6   7   5        0.05       -0.06      0.41 o 
   7   7   5        1.08        0.53      0.50 o 
  -6   8   5        0.12        0.57      0.74 o 
  -5   8   5       43.87       35.14      3.64 o 
  -4   8   5       26.80       29.40      1.64 o 
  -3   8   5      440.22      451.29      5.75 o 
  -2   8   5        0.66        0.61      0.39 o 
  -1   8   5      719.83      752.31      5.86 o 
   0   8   5       26.30       27.67      0.90 o 
   1   8   5       85.58       84.09      1.45 o 
   2   8   5       23.77       22.14      0.77 o 
   3   8   5       25.31       23.81      1.04 o 
   4   8   5        1.28        1.07      0.44 o 
   5   8   5       22.38       20.15      1.09 o 
   6   8   5        1.49        1.80      0.55 o 
   7   8   5        1.55        1.29      0.74 o 
  -5   9   5       18.15       24.42      1.92 o 
  -4   9   5        4.41        4.87      0.97 o 
  -3   9   5       80.21       89.57      2.13 o 
  -2   9   5        8.27        7.98      0.65 o 
  -1   9   5       12.11       14.46      0.77 o 
   0   9   5      163.46      158.44      2.19 o 
   1   9   5      220.54      226.96      2.67 o 
   2   9   5       53.79       52.16      1.48 o 
   3   9   5       35.18       35.40      2.59 o 
   4   9   5       15.69       13.56      0.91 o 
   5   9   5        0.68        1.00      0.61 o 
   6   9   5        1.07        1.32      0.99 o 
  -4  10   5        0.20       -0.96      0.64 o 
  -3  10   5       10.66        8.02      1.06 o 
  -2  10   5        2.29        3.30      0.61 o 
  -1  10   5       33.43       35.32      1.13 o 
   0  10   5       11.69       10.86      0.72 o 
   1  10   5        7.47        6.85      0.62 o 
   2  10   5        6.57        6.93      0.96 o 
   3  10   5       19.84       20.14      1.45 o 
   4  10   5        5.04        5.09      0.90 o 
   5  10   5        2.14        1.74      0.74 o 
   6  10   5        0.98        0.68      0.64 o 
  -3  11   5        0.08        0.40      1.00 o 
  -2  11   5        6.73        9.42      0.90 o 
  -1  11   5        2.64        3.21      0.54 o 
   0  11   5       20.28       19.57      0.93 o 
   1  11   5        0.33       -0.25      0.40 o 
   2  11   5        0.51        0.18      0.58 o 
   3  11   5        2.49        2.40      0.76 o 
   4  11   5        1.03        2.40      0.82 o 
   5  11   5        0.54       -0.01      0.67 o 
  -2  12   5       25.90       31.12      1.44 o 
  -1  12   5        4.36        5.60      0.93 o 
   0  12   5        9.25       10.57      0.96 o 
   1  12   5        0.00       -0.30      0.63 o 
   2  12   5        1.59        1.05      0.72 o 
   3  12   5        3.97        4.16      1.46 o 
   4  12   5        3.90        4.88      0.99 o 
   1  13   5        6.08        5.88      1.12 o 
  -2  -9   6       28.66       30.69      2.53 o 
  -1  -9   6       16.65       19.29      1.26 o 
   0  -9   6       13.94       15.21      3.64 o 
   1  -9   6       12.53       17.24      1.92 o 
  -4  -8   6       10.62       13.45      1.12 o 
  -3  -8   6        3.27        5.29      0.79 o 
  -2  -8   6        0.99        1.24      0.61 o 
  -1  -8   6        0.26        0.16      0.51 o 
   0  -8   6        1.37        1.40      0.82 o 
   1  -8   6       22.83       26.42      3.23 o 
   2  -8   6        0.35       -0.50      0.65 o 
   3  -8   6        5.27        4.82      1.05 o 
  -5  -7   6        0.31       -0.68      0.62 o 
  -4  -7   6        0.24       -0.24      0.45 o 
  -3  -7   6       12.78       12.79      1.02 o 
  -2  -7   6      104.46      104.04      2.34 o 
  -1  -7   6        7.27        8.32      0.85 o 
   0  -7   6       48.18       48.11      1.56 o 
   1  -7   6       24.05       23.77      1.63 o 
   2  -7   6        0.69        1.50      0.83 o 
   3  -7   6        9.94       14.40      1.73 o 
   4  -7   6        4.16        5.95      1.01 o 
  -6  -6   6        4.28        4.17      0.99 o 
  -5  -6   6       15.19       17.73      1.52 o 
  -4  -6   6       10.30       14.59      1.03 o 
  -3  -6   6       13.86       14.07      1.49 o 
  -2  -6   6        1.47        1.94      0.52 o 
  -1  -6   6       23.18       20.55      1.08 o 
   0  -6   6        0.05        0.28      0.40 o 
   1  -6   6       20.60       18.27      1.12 o 
   2  -6   6        1.60        2.71      0.85 o 
   3  -6   6       26.30       25.51      1.24 o 
   4  -6   6        0.23        0.13      0.49 o 
   5  -6   6        5.88        5.73      0.82 o 
  -6  -5   6        4.61        4.83      0.99 o 
  -5  -5   6       24.82       28.10      2.11 o 
  -4  -5   6       21.88       22.35      1.11 o 
  -3  -5   6       10.52       10.17      0.82 o 
  -2  -5   6      194.84      191.35      2.96 o 
  -1  -5   6       16.76       16.64      0.95 o 
   0  -5   6       49.08       48.99      1.60 o 
   1  -5   6        1.28        1.54      0.34 o 
   2  -5   6        1.31        1.84      0.50 o 
   3  -5   6        0.19        0.40      0.47 o 
   4  -5   6        5.15        4.90      0.72 o 
   5  -5   6       24.21       27.00      2.68 o 
  -7  -4   6        0.65        0.69      1.36 o 
  -6  -4   6        0.27        0.20      0.64 o 
  -5  -4   6       14.84       16.23      1.37 o 
  -4  -4   6       40.53       42.61      1.37 o 
  -3  -4   6        3.01        3.32      0.57 o 
  -2  -4   6       19.55       15.65      1.77 o 
  -1  -4   6       51.75       48.57      1.05 o 
   0  -4   6       66.56       64.74      1.25 o 
   1  -4   6       13.95       12.87      0.64 o 
   2  -4   6       35.22       35.00      0.98 o 
   3  -4   6       93.43       89.55      1.95 o 
   4  -4   6      111.28      110.14      2.31 o 
   5  -4   6       12.87       14.10      1.39 o 
   6  -4   6       19.18       17.55      1.47 o 
  -7  -3   6        0.04        0.06      1.40 o 
  -6  -3   6       11.10       11.50      1.28 o 
  -5  -3   6        2.74        2.66      0.76 o 
  -4  -3   6        5.14        6.67      0.64 o 
  -3  -3   6      156.69      149.35      1.98 o 
  -2  -3   6      144.19      131.62      1.75 o 
  -1  -3   6        1.24        1.44      0.34 o 
   0  -3   6       43.34       37.18      0.91 o 
   1  -3   6       20.72       19.93      0.85 o 
   2  -3   6        0.91        1.24      0.38 o 
   3  -3   6      131.68      125.34      1.81 o 
   4  -3   6       10.32        9.71      0.81 o 
   5  -3   6       12.91       14.78      1.73 o 
   6  -3   6       46.27       47.10      2.13 o 
  -7  -2   6        2.81        2.39      0.97 o 
  -6  -2   6      118.61      119.61      3.18 o 
  -5  -2   6       21.86       21.94      1.08 o 
  -4  -2   6       19.57       19.02      0.94 o 
  -3  -2   6       75.39       77.41      1.31 o 
  -2  -2   6        0.38        0.19      0.24 o 
  -1  -2   6      170.41      165.01      2.23 o 
   0  -2   6       31.75       30.15      0.81 o 
   1  -2   6       29.07       28.30      0.87 o 
   2  -2   6       18.55       16.35      0.66 o 
   3  -2   6       14.30       15.21      0.95 o 
   4  -2   6       22.37       23.47      1.02 o 
   5  -2   6       29.01       29.99      1.22 o 
   6  -2   6       28.34       30.60      3.98 o 
   7  -2   6       28.04       31.48      1.98 o 
  -7  -1   6        0.15        0.08      0.49 o 
  -6  -1   6       10.97       12.18      0.94 o 
  -5  -1   6       95.45       98.78      2.06 o 
  -4  -1   6       11.78       12.42      0.80 o 
  -3  -1   6      212.82      203.67      3.51 o 
  -2  -1   6      123.41      119.60      1.54 o 
  -1  -1   6        0.82        0.07      0.21 o 
   0  -1   6       78.97       70.03      1.16 o 
   1  -1   6       70.22       71.91      1.48 o 
   2  -1   6       30.68       30.60      1.33 o 
   3  -1   6      168.58      170.18      2.05 o 
   4  -1   6        0.03        0.26      0.28 o 
   5  -1   6       22.35       25.09      1.10 o 
   6  -1   6       14.20       14.37      1.91 o 
   7  -1   6       15.84       15.71      2.12 o 
  -7   0   6        0.38        0.77      0.58 o 
  -6   0   6       18.20       18.23      1.08 o 
  -5   0   6       27.92       30.94      1.19 o 
  -4   0   6      142.87      139.80      2.34 o 
  -3   0   6       28.78       30.37      1.02 o 
  -2   0   6       39.21       34.46      0.72 o 
  -1   0   6      283.10      278.30      2.52 o 
   0   0   6     1812.38     1895.80     12.09 o 
   1   0   6       25.33       19.71      0.63 o 
   2   0   6      172.88      174.77      1.96 o 
   3   0   6      143.92      149.76      1.84 o 
   4   0   6        3.47        3.47      0.40 o 
   5   0   6       49.69       49.26      1.90 o 
   6   0   6        0.73        0.08      0.55 o 
   7   0   6       36.52       38.86      2.02 o 
  -7   1   6        3.01        4.17      0.72 o 
  -6   1   6       12.31       14.43      1.00 o 
  -5   1   6        0.06       -0.18      0.34 o 
  -4   1   6        2.74        1.48      0.45 o 
  -3   1   6        3.19        1.73      0.40 o 
  -2   1   6       39.59       37.63      1.05 o 
  -1   1   6      537.10      523.87      3.94 o 
   0   1   6        6.01        6.59      1.55 o 
   1   1   6       12.82       11.50      0.50 o 
   2   1   6       27.26       30.75      0.92 o 
   3   1   6      269.03      281.98      2.68 o 
   4   1   6        0.34        0.57      0.28 o 
   5   1   6       36.92       34.12      1.20 o 
   6   1   6        0.02       -0.63      0.42 o 
   7   1   6        6.06        4.69      1.29 o 
  -7   2   6        0.00        0.72      0.65 o 
  -6   2   6       13.48       15.75      1.03 o 
  -5   2   6        5.78        7.59      0.74 o 
  -4   2   6      139.53      149.05      2.45 o 
  -3   2   6        0.53        0.44      0.32 o 
  -2   2   6       75.03       74.38      1.49 o 
  -1   2   6      979.57     1043.23      6.97 o 
   0   2   6      113.51      109.56      1.98 o 
   1   2   6      385.37      380.76      4.22 o 
   2   2   6       86.32       80.43      1.32 o 
   3   2   6        9.16        7.94      0.43 o 
   4   2   6       29.64       26.21      1.23 o 
   5   2   6        1.69        2.05      0.49 o 
   6   2   6        2.85        3.00      0.59 o 
   7   2   6        2.12        2.01      0.76 o 
   8   2   6        2.53        2.05      0.79 o 
  -7   3   6        2.10        1.54      0.79 o 
  -6   3   6        7.02        7.56      0.80 o 
  -5   3   6        2.10        1.93      0.49 o 
  -4   3   6        0.73        0.75      0.40 o 
  -3   3   6       19.80       17.11      0.94 o 
  -2   3   6        8.42        4.72      0.85 o 
  -1   3   6       17.13       15.37      0.82 o 
   0   3   6        6.60        3.03      0.29 o 
   1   3   6      249.05      268.70      2.71 o 
   2   3   6       32.44       32.58      0.81 o 
   3   3   6       52.28       53.49      2.13 o 
   4   3   6        9.70       10.21      0.74 o 
   5   3   6       37.83       41.64      1.34 o 
   6   3   6       39.15       36.07      1.34 o 
   7   3   6       15.06       12.90      1.35 o 
   8   3   6        0.78        1.62      0.77 o 
  -7   4   6        0.59        1.57      0.78 o 
  -6   4   6        0.81        1.71      0.69 o 
  -5   4   6        0.08       -0.09      0.38 o 
  -4   4   6      116.68      123.47      2.72 o 
  -3   4   6       31.49       28.37      1.69 o 
  -2   4   6       33.67       29.05      1.25 o 
  -1   4   6      414.08      412.50      3.35 o 
   0   4   6        1.97        2.90      0.41 o 
   1   4   6      433.33      443.61      3.52 o 
   2   4   6        0.13       -0.24      0.28 o 
   3   4   6      212.38      226.41      2.96 o 
   4   4   6       23.66       26.24      1.06 o 
   5   4   6       15.60       15.19      0.94 o 
   6   4   6        4.29        2.76      0.61 o 
   7   4   6        1.28        0.40      0.51 o 
   8   4   6        4.09        4.55      1.87 o 
  -7   5   6        0.71        0.98      0.71 o 
  -6   5   6        0.00        0.25      0.65 o 
  -5   5   6       42.59       42.15      1.76 o 
  -4   5   6        0.90        1.35      0.44 o 
  -3   5   6        0.82        0.60      0.38 o 
  -2   5   6       55.67       55.35      1.01 o 
  -1   5   6       52.90       51.70      1.07 o 
   0   5   6       68.98       84.56      1.28 o 
   1   5   6      123.77      120.70      1.52 o 
   2   5   6      815.48      880.82      7.49 o 
   3   5   6       17.31       18.26      1.47 o 
   4   5   6      163.41      161.52      2.59 o 
   5   5   6       39.57       37.78      1.32 o 
   6   5   6        0.08       -0.21      0.46 o 
   7   5   6        0.12        0.34      0.48 o 
  -6   6   6        3.54        1.65      1.35 o 
  -5   6   6       39.35       43.05      1.97 o 
  -4   6   6       69.96       69.88      1.72 o 
  -3   6   6        0.06        0.38      0.38 o 
  -2   6   6       23.40       25.44      0.78 o 
  -1   6   6      156.94      166.26      1.98 o 
   0   6   6       13.55       13.48      0.81 o 
   1   6   6       38.23       42.21      0.92 o 
   2   6   6      102.23      104.89      1.86 o 
   3   6   6        7.27        6.76      0.64 o 
   4   6   6       58.22       55.64      1.51 o 
   5   6   6       15.41       13.51      1.32 o 
   6   6   6       12.95       13.46      0.99 o 
   7   6   6        4.73        5.48      0.80 o 
  -6   7   6       17.77       17.15      1.59 o 
  -5   7   6        1.71        0.38      0.67 o 
  -4   7   6       24.06       19.15      1.39 o 
  -3   7   6        0.06        0.16      0.42 o 
  -2   7   6        5.48        4.76      0.48 o 
  -1   7   6        2.75        2.44      0.41 o 
   0   7   6      260.69      256.34      2.69 o 
   1   7   6       47.97       46.69      1.05 o 
   2   7   6       86.71       76.78      1.70 o 
   3   7   6       70.49       71.00      1.67 o 
   4   7   6       25.40       29.67      1.17 o 
   5   7   6        2.71        3.90      0.63 o 
   6   7   6        0.12        1.06      0.50 o 
   7   7   6        0.00        0.73      0.56 o 
  -5   8   6       13.50       15.12      1.45 o 
  -4   8   6        8.52        9.39      1.15 o 
  -3   8   6       26.09       25.38      1.64 o 
  -2   8   6       43.96       46.52      1.17 o 
  -1   8   6      127.67      127.37      3.27 o 
   0   8   6       43.68       42.74      1.10 o 
   1   8   6       12.48       10.19      0.61 o 
   2   8   6        3.30        2.81      0.55 o 
   3   8   6      109.00      109.71      2.17 o 
   4   8   6        0.32        0.04      0.39 o 
   5   8   6       55.59       54.14      1.66 o 
   6   8   6        0.02       -0.15      0.52 o 
   7   8   6        2.09        2.53      0.68 o 
  -5   9   6       11.44       11.35      1.38 o 
  -4   9   6        0.02       -0.28      0.67 o 
  -3   9   6       31.03       26.94      1.61 o 
  -2   9   6       56.21       52.41      1.74 o 
  -1   9   6      244.72      226.72      2.74 o 
   0   9   6        3.01        1.88      0.49 o 
   1   9   6      642.62      662.29      5.49 o 
   2   9   6       28.67       29.51      1.75 o 
   3   9   6      157.87      162.27      3.76 o 
   4   9   6        2.29        2.20      0.58 o 
   5   9   6        2.39        3.81      0.66 o 
   6   9   6        2.36        3.71      0.93 o 
  -4  10   6        0.01        0.16      0.86 o 
  -3  10   6        0.03        0.01      0.62 o 
  -2  10   6        1.58        1.23      0.53 o 
  -1  10   6       46.06       45.75      1.40 o 
   0  10   6       31.66       34.09      1.45 o 
   1  10   6      216.33      232.57      3.42 o 
   2  10   6        1.63        1.42      0.55 o 
   3  10   6        2.85        3.40      0.73 o 
   4  10   6       22.26       23.84      1.63 o 
   5  10   6        0.44        0.64      0.88 o 
   6  10   6        0.59        0.91      0.72 o 
  -3  11   6       10.29       12.45      1.36 o 
  -2  11   6        0.87        0.13      0.64 o 
  -1  11   6       27.62       32.28      1.17 o 
   0  11   6       18.11       17.41      1.26 o 
   1  11   6        0.19        0.78      0.54 o 
   2  11   6       66.65       66.61      4.12 o 
   3  11   6        1.98        1.55      0.70 o 
   4  11   6        3.94        3.84      0.89 o 
   5  11   6        4.02        5.75      2.36 o 
  -2  12   6       19.96       19.53      3.25 o 
  -1  12   6        0.03        0.63      0.58 o 
   0  12   6        5.75        6.78      1.05 o 
   1  12   6        0.23       -0.90      0.60 o 
   2  12   6        5.85        7.74      1.16 o 
   3  12   6        0.27        0.17      0.72 o 
   4  12   6        0.99        1.94      0.80 o 
  -3  -8   7        0.38        0.37      0.58 o 
  -2  -8   7       44.17       51.35      2.14 o 
  -1  -8   7       20.40       19.23      1.26 o 
   0  -8   7        0.04        0.99      0.83 o 
   1  -8   7        4.68        2.81      2.70 o 
  -4  -7   7        0.97       -0.28      1.27 o 
  -3  -7   7        4.55        4.42      0.76 o 
  -2  -7   7       38.66       41.12      1.58 o 
  -1  -7   7        5.97        5.92      1.06 o 
   0  -7   7       41.39       45.89      1.61 o 
   1  -7   7        3.31        4.12      2.04 o 
   2  -7   7        3.32        4.14      1.03 o 
   3  -7   7        7.97       12.83      1.42 o 
  -5  -6   7        3.53        2.50      0.84 o 
  -4  -6   7        1.90        2.51      0.88 o 
  -3  -6   7        2.72        2.21      0.59 o 
  -2  -6   7       25.42       26.05      1.28 o 
  -1  -6   7        9.59        9.91      1.04 o 
   0  -6   7       11.16       12.20      2.77 o 
   1  -6   7       31.86       32.75      1.76 o 
   2  -6   7       33.40       31.21      1.80 o 
   3  -6   7        0.36        0.16      0.76 o 
   4  -6   7       17.27       18.23      1.21 o 
  -6  -5   7        1.16        1.57      0.80 o 
  -5  -5   7        0.59        0.13      0.64 o 
  -4  -5   7        2.24        1.43      0.88 o 
  -3  -5   7        9.67        6.05      0.77 o 
  -2  -5   7       14.87       15.30      1.45 o 
  -1  -5   7        0.72       -0.14      0.42 o 
   0  -5   7       51.82       51.09      1.54 o 
   1  -5   7       29.14       25.01      1.16 o 
   2  -5   7       29.24       28.65      1.21 o 
   3  -5   7        7.88        7.22      0.83 o 
   4  -5   7        6.42        6.50      0.83 o 
   5  -5   7        0.09       -0.04      0.63 o 
  -6  -4   7        2.56        1.93      0.83 o 
  -5  -4   7        1.99        1.27      0.73 o 
  -4  -4   7       48.01       47.01      2.02 o 
  -3  -4   7       75.46       73.32      1.78 o 
  -2  -4   7       58.77       54.48      1.51 o 
  -1  -4   7      124.56      118.43      2.22 o 
   0  -4   7        2.78        2.21      0.39 o 
   1  -4   7        3.35        4.09      0.50 o 
   2  -4   7        5.08        5.23      0.54 o 
   3  -4   7       31.01       34.72      1.32 o 
   4  -4   7        1.48        2.73      0.61 o 
   5  -4   7       37.19       31.91      1.43 o 
  -6  -3   7        8.88       11.09      1.47 o 
  -5  -3   7       31.92       31.45      1.72 o 
  -4  -3   7        1.65        1.18      0.66 o 
  -3  -3   7        0.01        0.01      0.36 o 
  -2  -3   7       58.29       55.96      1.41 o 
  -1  -3   7        0.50        1.06      0.76 o 
   0  -3   7      269.68      246.54      4.18 o 
   1  -3   7       55.00       53.85      1.21 o 
   2  -3   7       27.20       29.27      0.94 o 
   3  -3   7       18.33       20.15      1.04 o 
   4  -3   7       50.27       52.51      1.85 o 
   5  -3   7        6.41        6.49      0.77 o 
   6  -3   7        0.12        0.11      1.14 o 
  -7  -2   7        7.34        6.76      1.15 o 
  -6  -2   7       64.35       65.15      2.51 o 
  -5  -2   7        9.29       11.04      1.21 o 
  -4  -2   7        0.61       -0.03      0.45 o 
  -3  -2   7        1.51        1.74      0.50 o 
  -2  -2   7       20.74       16.14      0.68 o 
  -1  -2   7      150.78      144.44      2.25 o 
   0  -2   7        0.50        0.02      0.30 o 
   1  -2   7       66.30       61.84      1.30 o 
   2  -2   7       59.35       58.77      1.95 o 
   3  -2   7        0.25       -0.13      0.32 o 
   4  -2   7        7.37        8.78      0.78 o 
   5  -2   7       48.59       47.18      2.01 o 
   6  -2   7        6.73        5.67      1.23 o 
  -7  -1   7       40.15       41.50      3.10 o 
  -6  -1   7       53.26       52.43      1.69 o 
  -5  -1   7       38.63       40.07      1.43 o 
  -4  -1   7      215.64      214.56      3.15 o 
  -3  -1   7       36.10       37.26      1.25 o 
  -2  -1   7       94.44       91.26      1.41 o 
  -1  -1   7        0.24        0.23      0.28 o 
   0  -1   7      146.18      145.06      1.85 o 
   1  -1   7       47.75       46.70      1.06 o 
   2  -1   7        6.44        7.01      0.53 o 
   3  -1   7       24.40       22.44      0.90 o 
   4  -1   7        8.75        8.93      0.59 o 
   5  -1   7        5.26        7.30      1.64 o 
   6  -1   7       10.36       13.16      1.88 o 
   7  -1   7        0.36        0.67      0.76 o 
  -7   0   7       32.50       36.75      1.89 o 
  -6   0   7       52.75       50.65      2.05 o 
  -5   0   7       24.80       23.94      1.16 o 
  -4   0   7       84.13       75.28      3.37 o 
  -3   0   7       47.33       47.90      1.37 o 
  -2   0   7       34.63       33.39      0.77 o 
  -1   0   7       24.33       20.64      0.69 o 
   0   0   7       72.51       71.25      1.23 o 
   1   0   7       16.45       12.77      0.60 o 
   2   0   7        6.29        5.66      0.47 o 
   3   0   7       33.76       35.10      0.93 o 
   4   0   7        0.03        0.21      0.30 o 
   5   0   7        9.20        9.15      1.07 o 
   6   0   7        5.29        6.61      1.30 o 
   7   0   7        0.03        0.55      0.78 o 
  -7   1   7        0.21        0.31      0.54 o 
  -6   1   7        0.50        0.67      0.51 o 
  -5   1   7       20.28       20.31      1.10 o 
  -4   1   7        0.09        0.41      0.42 o 
  -3   1   7      213.99      209.92      2.95 o 
  -2   1   7      150.25      147.48      2.33 o 
  -1   1   7      134.65      119.20      1.58 o 
   0   1   7     1143.01     1133.46     12.44 o 
   1   1   7       30.07       30.66      0.81 o 
   2   1   7       14.01       15.80      0.65 o 
   3   1   7      198.97      205.45      2.29 o 
   4   1   7       89.67       91.23      2.41 o 
   5   1   7       10.45       13.71      0.90 o 
   6   1   7        6.94        7.57      1.23 o 
   7   1   7        0.45        1.43      0.80 o 
  -7   2   7        2.32        2.56      0.70 o 
  -6   2   7        8.44        7.78      0.91 o 
  -5   2   7        0.00       -0.22      0.41 o 
  -4   2   7       35.04       32.90      1.21 o 
  -3   2   7        6.93        7.12      0.93 o 
  -2   2   7       40.44       36.80      1.28 o 
  -1   2   7       34.93       36.91      0.78 o 
   0   2   7       21.89       20.35      0.65 o 
   1   2   7      129.41      124.58      1.60 o 
   2   2   7       40.56       35.05      0.85 o 
   3   2   7        4.77        6.50      0.50 o 
   4   2   7       54.64       60.46      1.56 o 
   5   2   7       33.70       29.84      1.66 o 
   6   2   7        0.05        0.49      0.58 o 
   7   2   7        9.60        9.60      1.63 o 
  -7   3   7       22.54       25.04      1.79 o 
  -6   3   7        0.49        0.50      0.51 o 
  -5   3   7       32.06       33.53      1.72 o 
  -4   3   7        0.00       -0.17      0.36 o 
  -3   3   7       17.31       16.61      0.88 o 
  -2   3   7       43.33       41.98      1.21 o 
  -1   3   7       47.62       46.75      0.84 o 
   0   3   7       92.21       90.88      1.65 o 
   1   3   7        8.00        9.99      0.72 o 
   2   3   7       97.38       99.65      1.36 o 
   3   3   7       85.76       81.09      2.49 o 
   4   3   7        1.87        2.33      0.50 o 
   5   3   7       62.45       65.06      1.74 o 
   6   3   7       15.57       16.05      1.07 o 
   7   3   7        3.51        2.34      0.93 o 
  -7   4   7       12.37       12.80      1.45 o 
  -6   4   7        0.64       -0.13      0.50 o 
  -5   4   7        0.90        1.33      0.53 o 
  -4   4   7        1.13        0.07      0.41 o 
  -3   4   7        0.11       -0.05      0.34 o 
  -2   4   7       20.75       20.23      0.88 o 
  -1   4   7       20.89       19.68      0.59 o 
   0   4   7       53.29       58.02      1.03 o 
   1   4   7       17.21       18.03      1.16 o 
   2   4   7       17.75       15.64      0.55 o 
   3   4   7       14.26       12.57      0.79 o 
   4   4   7        0.07       -0.39      0.42 o 
   5   4   7        2.76        3.08      0.57 o 
   6   4   7       40.51       37.50      1.45 o 
   7   4   7        0.78        1.59      0.73 o 
  -6   5   7        6.24        8.03      2.13 o 
  -5   5   7       22.92       23.70      1.19 o 
  -4   5   7       26.82       28.20      1.19 o 
  -3   5   7       36.42       39.12      1.28 o 
  -2   5   7      130.16      132.03      2.23 o 
  -1   5   7       21.44       21.78      0.92 o 
   0   5   7      139.93      138.24      1.73 o 
   1   5   7        7.93       10.34      0.77 o 
   2   5   7      150.81      150.74      2.36 o 
   3   5   7        8.91        9.07      0.73 o 
   4   5   7       30.41       33.78      1.88 o 
   5   5   7      153.58      150.62      3.14 o 
   6   5   7       10.38       11.37      0.96 o 
   7   5   7        6.29        6.66      1.10 o 
  -6   6   7        2.09        1.82      1.65 o 
  -5   6   7       31.81       30.23      3.64 o 
  -4   6   7        6.14        7.54      0.76 o 
  -3   6   7        0.76        0.78      0.41 o 
  -2   6   7        6.10        4.14      0.58 o 
  -1   6   7       13.69       15.25      0.64 o 
   0   6   7        5.13        4.91      0.59 o 
   1   6   7        8.69        7.68      0.51 o 
   2   6   7        7.41        6.96      0.74 o 
   3   6   7        1.71        2.67      0.51 o 
   4   6   7       21.17       19.94      1.17 o 
   5   6   7       11.35       10.25      0.88 o 
   6   6   7       26.01       24.16      2.16 o 
   7   6   7        0.17        1.12      0.73 o 
  -6   7   7        2.60        2.34      1.18 o 
  -5   7   7        4.72        3.43      0.85 o 
  -4   7   7        2.30        3.17      0.58 o 
  -3   7   7        6.42       10.02      1.07 o 
  -2   7   7        7.41        7.69      1.03 o 
  -1   7   7       20.92       21.76      0.85 o 
   0   7   7        6.27        6.83      0.52 o 
   1   7   7        9.78        9.37      0.56 o 
   2   7   7        2.09        2.61      0.52 o 
   3   7   7        1.71        1.83      0.50 o 
   4   7   7       39.77       35.67      1.84 o 
   5   7   7        0.01        0.12      0.44 o 
   6   7   7       32.13       33.38      1.45 o 
   7   7   7        5.72        5.97      0.86 o 
  -5   8   7       12.39       12.47      1.39 o 
  -4   8   7        0.57       -0.83      1.50 o 
  -3   8   7        3.67        5.93      1.06 o 
  -2   8   7        0.85        0.24      0.44 o 
  -1   8   7        0.18        0.64      0.36 o 
   0   8   7        6.23        6.31      0.56 o 
   1   8   7       19.75       19.57      1.21 o 
   2   8   7       98.60       94.71      2.02 o 
   3   8   7        2.14        2.02      0.53 o 
   4   8   7       47.83       48.77      1.56 o 
   5   8   7        4.56        3.68      0.69 o 
   6   8   7       22.74       26.57      1.37 o 
  -4   9   7        3.23        1.77      0.84 o 
  -3   9   7        6.81        9.47      1.14 o 
  -2   9   7        0.48        0.05      0.45 o 
  -1   9   7        4.13        4.30      0.56 o 
   0   9   7        0.78       -0.25      0.44 o 
   1   9   7      259.89      264.71      3.65 o 
   2   9   7       46.01       44.01      2.25 o 
   3   9   7       32.69       32.27      1.70 o 
   4   9   7       44.11       40.58      1.49 o 
   5   9   7        0.73        1.58      0.59 o 
   6   9   7        7.30        8.44      0.96 o 
  -4  10   7        9.88       12.31      1.41 o 
  -3  10   7        1.17        1.87      0.84 o 
  -2  10   7       13.18       16.53      1.11 o 
  -1  10   7        1.43        0.83      0.54 o 
   0  10   7       54.79       51.98      1.36 o 
   1  10   7       17.94       17.47      1.08 o 
   2  10   7       38.20       34.07      1.38 o 
   3  10   7       91.94       87.94      2.15 o 
   4  10   7        0.12        0.41      0.61 o 
   5  10   7       59.83       59.02      2.41 o 
  -3  11   7        3.38        3.13      0.95 o 
  -2  11   7        0.58       -0.98      0.65 o 
  -1  11   7        9.72        8.81      0.92 o 
   0  11   7        2.14        1.99      0.66 o 
   1  11   7       23.05       21.21      1.20 o 
   2  11   7        0.23        0.29      0.53 o 
   3  11   7       75.63       79.17      2.73 o 
   4  11   7        0.07       -0.05      0.71 o 
  -1  12   7        1.33        1.57      0.82 o 
   0  12   7        1.06        2.09      0.69 o 
   1  12   7       17.05       15.80      1.71 o 
   2  12   7        0.06        0.71      0.71 o 
   3  12   7       35.19       40.09      2.10 o 
  -3  -7   8       10.58       10.56      1.38 o 
  -2  -7   8        0.07       -0.19      0.54 o 
  -1  -7   8       13.12       15.74      1.16 o 
   0  -7   8       22.28       28.99      3.75 o 
   1  -7   8        0.14        1.37      0.94 o 
  -4  -6   8       22.48       23.42      1.77 o 
  -3  -6   8        6.66        5.90      1.11 o 
  -2  -6   8       16.56       20.41      1.26 o 
  -1  -6   8       36.79       35.65      1.48 o 
   0  -6   8        0.21        0.28      0.53 o 
   1  -6   8       23.27       21.00      1.60 o 
   2  -6   8       18.77       18.84      1.59 o 
   3  -6   8        2.57        2.11      0.88 o 
  -5  -5   8        0.23        0.89      0.71 o 
  -4  -5   8        0.11       -0.06      0.66 o 
  -3  -5   8       18.69       18.99      1.53 o 
  -2  -5   8        6.41        6.61      0.79 o 
  -1  -5   8       17.00       12.15      0.96 o 
   0  -5   8       33.33       31.89      1.34 o 
   1  -5   8        0.15       -0.02      0.54 o 
   2  -5   8        5.95        4.89      1.00 o 
   3  -5   8        5.72        5.85      1.17 o 
   4  -5   8        8.49        9.16      0.98 o 
  -5  -4   8       15.85       14.29      1.57 o 
  -4  -4   8        8.34        9.20      1.30 o 
  -3  -4   8        0.41        0.04      0.56 o 
  -2  -4   8        0.01       -0.20      0.50 o 
  -1  -4   8        2.40        0.86      0.44 o 
   0  -4   8        0.41        0.39      0.47 o 
   1  -4   8       21.34       23.87      0.93 o 
   2  -4   8       16.36       16.48      1.02 o 
   3  -4   8        0.02       -0.31      0.50 o 
   4  -4   8       84.41       88.41      2.23 o 
   5  -4   8        9.94       10.32      1.30 o 
  -6  -3   8        9.73       12.40      2.67 o 
  -5  -3   8        0.92        0.20      0.68 o 
  -4  -3   8       12.58       10.89      1.30 o 
  -3  -3   8        0.39       -0.03      0.52 o 
  -2  -3   8       51.79       47.18      1.42 o 
  -1  -3   8       52.54       45.32      1.16 o 
   0  -3   8       66.11       61.25      1.35 o 
   1  -3   8      126.32      118.08      1.92 o 
   2  -3   8       17.62       16.60      0.84 o 
   3  -3   8        2.20        1.34      0.55 o 
   4  -3   8       10.46       11.70      0.97 o 
   5  -3   8        0.00       -0.67      0.74 o 
  -6  -2   8        3.17        5.16      1.02 o 
  -5  -2   8       24.81       24.95      1.70 o 
  -4  -2   8       50.52       46.79      2.02 o 
  -3  -2   8       31.65       31.30      1.22 o 
  -2  -2   8       76.48       67.39      1.65 o 
  -1  -2   8       58.78       52.45      1.19 o 
   0  -2   8       19.12       19.15      0.78 o 
   1  -2   8       59.76       57.89      1.29 o 
   2  -2   8        8.94        8.15      0.63 o 
   3  -2   8        0.90        1.99      0.42 o 
   4  -2   8       16.29       18.88      1.06 o 
   5  -2   8        0.07        0.79      0.80 o 
   6  -2   8        0.54       -0.86      0.58 o 
  -6  -1   8        0.34       -0.07      1.15 o 
  -5  -1   8        2.74        2.58      0.65 o 
  -4  -1   8       21.04       21.14      1.14 o 
  -3  -1   8        8.89        5.97      0.72 o 
  -2  -1   8        0.15        0.75      0.45 o 
  -1  -1   8       16.68       14.84      0.69 o 
   0  -1   8        0.08       -0.09      0.29 o 
   1  -1   8        9.74        9.94      0.63 o 
   2  -1   8       56.44       55.94      1.27 o 
   3  -1   8       20.34       19.57      0.83 o 
   4  -1   8        4.99        6.14      1.25 o 
   5  -1   8        4.48        4.14      0.92 o 
   6  -1   8        6.72       11.44      1.47 o 
  -6   0   8       12.91       10.40      0.99 o 
  -5   0   8       15.81       16.08      1.08 o 
  -4   0   8       91.65       95.03      2.13 o 
  -3   0   8       47.84       48.49      1.52 o 
  -2   0   8      282.75      284.55      3.65 o 
  -1   0   8      328.21      320.27      3.08 o 
   0   0   8       41.99       40.97      1.34 o 
   1   0   8      231.90      228.39      3.93 o 
   2   0   8       72.47       67.59      1.34 o 
   3   0   8       11.52       13.94      0.72 o 
   4   0   8       45.12       44.49      1.40 o 
   5   0   8        0.01       -0.36      0.52 o 
   6   0   8       12.83       16.81      1.53 o 
  -6   1   8       15.01       13.90      1.10 o 
  -5   1   8      180.64      190.69      3.88 o 
  -4   1   8      233.78      226.09      6.14 o 
  -3   1   8      484.10      489.20      5.29 o 
  -2   1   8      428.84      398.09      5.75 o 
  -1   1   8        0.29        0.39      0.31 o 
   0   1   8       29.05       28.70      0.86 o 
   1   1   8        4.61        4.51      0.46 o 
   2   1   8       11.22       11.26      0.62 o 
   3   1   8       19.55       20.10      0.98 o 
   4   1   8        0.16        0.86      0.45 o 
   5   1   8        0.20       -0.13      0.51 o 
   6   1   8        3.19        3.99      0.91 o 
   7   1   8        1.59        0.56      0.83 o 
  -6   2   8        0.64        1.23      0.61 o 
  -5   2   8       55.23       58.25      4.44 o 
  -4   2   8        1.24        1.63      0.53 o 
  -3   2   8        7.36        5.97      0.78 o 
  -2   2   8       20.22       22.64      1.29 o 
  -1   2   8       96.73       95.72      2.24 o 
   0   2   8       24.73       26.09      0.80 o 
   1   2   8       87.00       86.18      1.68 o 
   2   2   8       88.04       88.48      1.45 o 
   3   2   8       25.34       28.62      1.35 o 
   4   2   8        5.82        6.44      0.73 o 
   5   2   8        2.41        1.37      0.53 o 
   6   2   8        0.15       -0.23      0.65 o 
   7   2   8        1.24        0.31      0.76 o 
  -6   3   8        0.17       -0.07      0.53 o 
  -5   3   8        1.62        1.11      0.54 o 
  -4   3   8        2.39        2.80      0.57 o 
  -3   3   8       81.29       80.85      1.85 o 
  -2   3   8       19.87       18.46      0.93 o 
  -1   3   8       30.21       28.66      1.11 o 
   0   3   8       84.07       83.74      1.35 o 
   1   3   8       47.82       47.57      1.43 o 
   2   3   8       20.07       20.54      0.76 o 
   3   3   8       14.43       13.08      0.85 o 
   4   3   8        0.05        0.20      0.40 o 
   5   3   8        0.34       -0.18      0.45 o 
   6   3   8       15.29       15.10      1.10 o 
   7   3   8        1.60        1.31      0.78 o 
  -6   4   8       17.50       18.42      1.23 o 
  -5   4   8        5.33        4.15      0.71 o 
  -4   4   8       20.69       22.82      1.15 o 
  -3   4   8       61.65       55.28      1.55 o 
  -2   4   8       40.16       37.97      1.38 o 
  -1   4   8      164.70      157.28      2.44 o 
   0   4   8        0.14        0.27      0.26 o 
   1   4   8       40.96       41.15      1.12 o 
   2   4   8       10.91       10.01      1.33 o 
   3   4   8       10.28        8.74      0.86 o 
   4   4   8       15.88       16.55      1.25 o 
   5   4   8       16.49       20.82      1.15 o 
   6   4   8       55.79       61.28      1.88 o 
   7   4   8        2.17        2.57      0.91 o 
  -6   5   8       19.44       21.44      1.68 o 
  -5   5   8       91.60       89.60      2.20 o 
  -4   5   8        0.49        1.24      0.51 o 
  -3   5   8       76.35       73.23      1.82 o 
  -2   5   8        0.65        0.96      0.43 o 
  -1   5   8        2.61        2.36      0.44 o 
   0   5   8        0.05       -0.13      0.24 o 
   1   5   8        1.28        0.35      0.34 o 
   2   5   8       34.96       32.18      1.14 o 
   3   5   8       14.37       13.07      1.64 o 
   4   5   8        0.58        1.31      0.53 o 
   5   5   8        0.07        0.94      0.46 o 
   6   5   8       15.33       16.66      1.14 o 
   7   5   8        0.11        0.56      0.72 o 
  -6   6   8       10.63       10.67      1.35 o 
  -5   6   8       10.44       11.74      1.02 o 
  -4   6   8        5.58        4.65      0.69 o 
  -3   6   8        0.57        1.07      0.49 o 
  -2   6   8       70.36       69.74      1.86 o 
  -1   6   8       32.69       31.41      1.15 o 
   0   6   8        0.94        0.73      0.32 o 
   1   6   8        2.07        1.75      0.45 o 
   2   6   8        0.34       -0.36      0.38 o 
   3   6   8        0.02        0.20      0.37 o 
   4   6   8        3.27        3.65      0.61 o 
   5   6   8       17.43       19.31      1.75 o 
   6   6   8        0.70        0.50      0.69 o 
   7   6   8        2.01        0.66      0.56 o 
  -5   7   8       27.00       26.84      1.77 o 
  -4   7   8       11.97       12.82      0.99 o 
  -3   7   8        6.37        7.70      0.80 o 
  -2   7   8        4.51        5.22      0.83 o 
  -1   7   8        2.03        2.55      0.54 o 
   0   7   8        4.01        4.18      0.46 o 
   1   7   8        0.03       -0.04      0.57 o 
   2   7   8        6.04        7.35      0.74 o 
   3   7   8        8.31        7.00      0.74 o 
   4   7   8        0.97        1.45      0.50 o 
   5   7   8        0.39       -0.45      0.44 o 
   6   7   8        5.97        5.66      0.83 o 
  -5   8   8        0.02        0.03      1.07 o 
  -4   8   8        0.95        0.78      0.71 o 
  -3   8   8        0.20        0.24      0.55 o 
  -2   8   8        4.97        5.68      0.73 o 
  -1   8   8       11.65       14.22      0.93 o 
   0   8   8        2.82        4.12      0.50 o 
   1   8   8        0.18        0.55      0.46 o 
   2   8   8       10.81       10.16      1.13 o 
   3   8   8        4.08        3.66      0.63 o 
   4   8   8        0.33        0.19      0.87 o 
   5   8   8        4.51        5.24      0.77 o 
   6   8   8        2.02        1.47      0.86 o 
  -4   9   8        0.05       -1.31      0.88 o 
  -3   9   8        0.01       -0.47      0.46 o 
  -2   9   8        0.21        0.65      0.50 o 
  -1   9   8        0.03        0.33      0.45 o 
   0   9   8       21.91       22.85      1.51 o 
   1   9   8       31.57       32.19      1.31 o 
   2   9   8        9.62        9.53      1.00 o 
   3   9   8        0.07        0.31      0.44 o 
   4   9   8       24.41       22.92      1.25 o 
   5   9   8        0.30        0.35      0.53 o 
  -3  10   8       33.10       36.49      1.93 o 
  -2  10   8        0.00        0.20      0.55 o 
  -1  10   8       20.05       25.51      1.25 o 
   0  10   8        0.08        0.77      0.76 o 
   1  10   8       31.97       28.42      1.53 o 
   2  10   8        0.57        0.41      0.52 o 
   3  10   8        3.62        3.88      0.68 o 
   4  10   8        0.05        0.30      0.87 o 
   5  10   8       10.23        9.07      0.98 o 
  -2  11   8        0.79        0.18      0.79 o 
  -1  11   8       11.16       14.86      1.39 o 
   0  11   8       12.23       10.45      1.27 o 
   1  11   8        4.95        5.26      0.79 o 
   2  11   8        3.38        2.93      0.71 o 
   3  11   8        9.40        9.07      0.94 o 
   4  11   8        2.38        1.40      0.92 o 
   0  12   8        1.22        2.38      0.94 o 
   1  12   8        0.67       -0.24      0.59 o 
   2  12   8        2.72        2.31      0.90 o 
  -2  -6   9        0.59       -0.17      1.06 o 
  -1  -6   9       10.64       12.10      1.07 o 
   0  -6   9        0.06        0.56      0.59 o 
   1  -6   9       15.60       19.39      1.64 o 
  -4  -5   9        0.04       -0.36      0.67 o 
  -3  -5   9       28.79       28.57      2.77 o 
  -2  -5   9       33.09       30.55      1.85 o 
  -1  -5   9       10.81       10.49      1.00 o 
   0  -5   9       48.14       50.29      2.70 o 
   1  -5   9        0.33       -0.47      0.75 o 
   2  -5   9       17.57       23.36      1.69 o 
   3  -5   9       11.88       13.98      2.67 o 
  -4  -4   9        5.86        7.21      1.98 o 
  -3  -4   9        9.78        6.99      1.12 o 
  -2  -4   9        6.95        7.95      1.14 o 
  -1  -4   9        3.99        4.12      0.69 o 
   0  -4   9        6.04        3.83      0.72 o 
   1  -4   9       15.79       16.96      1.10 o 
   2  -4   9       27.85       26.66      1.27 o 
   3  -4   9        1.50        1.48      1.05 o 
   4  -4   9        0.34        0.35      0.74 o 
  -5  -3   9        3.92        4.62      1.02 o 
  -4  -3   9        0.16       -0.17      0.64 o 
  -3  -3   9       89.68       87.44      2.80 o 
  -2  -3   9       22.64       22.35      1.55 o 
  -1  -3   9       78.20       76.58      2.47 o 
   0  -3   9       10.57       13.86      0.79 o 
   1  -3   9       81.73       72.68      1.94 o 
   2  -3   9       10.68       13.23      0.98 o 
   3  -3   9        0.81        0.34      0.52 o 
   4  -3   9       12.41       13.26      1.37 o 
  -5  -2   9        0.98        0.08      0.68 o 
  -4  -2   9        0.04       -0.25      0.55 o 
  -3  -2   9        0.52        0.53      0.64 o 
  -2  -2   9        4.15        4.20      1.37 o 
  -1  -2   9        5.57        8.09      0.77 o 
   0  -2   9       69.09       58.77      1.35 o 
   1  -2   9        0.01       -0.18      0.42 o 
   2  -2   9       62.77       60.74      1.48 o 
   3  -2   9       18.94       16.90      1.47 o 
   4  -2   9       16.35       18.81      1.49 o 
   5  -2   9        2.36        1.53      0.79 o 
  -6  -1   9        8.31        8.79      1.25 o 
  -5  -1   9        5.96        6.27      1.09 o 
  -4  -1   9       13.01       10.61      0.95 o 
  -3  -1   9       63.09       61.44      1.73 o 
  -2  -1   9        7.19        7.52      1.02 o 
  -1  -1   9       13.12       12.85      0.89 o 
   0  -1   9       89.30       83.17      1.56 o 
   1  -1   9       17.40       14.89      0.78 o 
   2  -1   9       29.30       30.19      1.03 o 
   3  -1   9       69.66       67.68      2.85 o 
   4  -1   9        2.16        2.01      0.78 o 
   5  -1   9        3.56        5.98      1.11 o 
  -6   0   9        0.02        0.51      0.68 o 
  -5   0   9        0.02       -0.37      0.51 o 
  -4   0   9        0.72        0.98      0.53 o 
  -3   0   9        8.76       11.68      1.11 o 
  -2   0   9       32.57       32.63      1.26 o 
  -1   0   9       97.97       93.59      3.34 o 
   0   0   9       11.32        7.98      0.62 o 
   1   0   9      122.57      117.33      1.85 o 
   2   0   9        9.18        9.52      0.68 o 
   3   0   9        8.73       10.43      0.83 o 
   4   0   9        2.20        2.01      0.54 o 
   5   0   9        0.14       -0.46      1.25 o 
   6   0   9        0.00        0.06      0.68 o 
  -6   1   9       14.31       18.75      1.79 o 
  -5   1   9        1.26        2.00      0.94 o 
  -4   1   9       31.46       30.75      1.35 o 
  -3   1   9        7.82        6.82      0.79 o 
  -2   1   9      155.21      150.26      4.35 o 
  -1   1   9       27.60       21.91      1.09 o 
   0   1   9      403.85      397.41      3.71 o 
   1   1   9        6.05        7.72      0.85 o 
   2   1   9       53.17       49.93      1.95 o 
   3   1   9       65.58       66.76      1.74 o 
   4   1   9        3.80        4.36      0.68 o 
   5   1   9       11.86       13.32      1.34 o 
   6   1   9        0.02       -0.03      0.58 o 
  -6   2   9        0.50        1.24      0.68 o 
  -5   2   9        1.55       -0.31      0.49 o 
  -4   2   9        1.47        0.91      0.55 o 
  -3   2   9      118.97      111.63      2.33 o 
  -2   2   9       57.07       55.60      1.62 o 
  -1   2   9     1032.11     1048.13      9.07 o 
   0   2   9      341.17      328.61      4.31 o 
   1   2   9      484.52      491.91      4.29 o 
   2   2   9      113.85      119.10      2.82 o 
   3   2   9       49.43       51.63      1.80 o 
   4   2   9        9.69        9.46      0.87 o 
   5   2   9       14.18       17.22      1.38 o 
   6   2   9        0.35        0.89      0.65 o 
  -6   3   9        0.99        0.64      0.61 o 
  -5   3   9        6.41        5.62      0.83 o 
  -4   3   9        1.48        0.85      0.60 o 
  -3   3   9       91.23       93.89      2.13 o 
  -2   3   9       27.87       29.99      1.21 o 
  -1   3   9      139.81      131.83      4.94 o 
   0   3   9       72.04       75.78      1.98 o 
   1   3   9        2.73        2.16      0.44 o 
   2   3   9       13.63       18.06      0.98 o 
   3   3   9        7.59        8.50      0.96 o 
   4   3   9        5.22        5.22      0.70 o 
   5   3   9        1.33        2.51      0.89 o 
   6   3   9        2.36        2.46      0.79 o 
  -6   4   9        0.13        0.26      0.57 o 
  -5   4   9        3.89        5.98      0.83 o 
  -4   4   9       19.87       22.48      1.21 o 
  -3   4   9       11.37       12.35      0.93 o 
  -2   4   9       22.53       22.88      1.31 o 
  -1   4   9       18.89       18.76      0.96 o 
   0   4   9       21.38       19.24      1.04 o 
   1   4   9       80.31       85.68      1.47 o 
   2   4   9        3.12        3.08      0.56 o 
   3   4   9       64.88       73.43      1.83 o 
   4   4   9        7.93        6.94      0.78 o 
   5   4   9       14.04       14.71      1.07 o 
   6   4   9        1.33        1.49      0.63 o 
  -5   5   9       28.66       28.99      1.73 o 
  -4   5   9       15.10       13.03      1.03 o 
  -3   5   9       21.14       18.15      1.17 o 
  -2   5   9        2.99        2.26      0.56 o 
  -1   5   9        0.13        0.10      0.40 o 
   0   5   9       30.54       27.10      1.05 o 
   1   5   9       35.56       28.62      1.60 o 
   2   5   9        2.14        1.13      0.49 o 
   3   5   9       12.25       13.56      0.94 o 
   4   5   9        5.47        7.16      0.81 o 
   5   5   9        6.41        5.51      0.79 o 
   6   5   9        9.21        8.67      0.97 o 
  -5   6   9        7.99       11.52      1.06 o 
  -4   6   9      116.12      109.42      2.46 o 
  -3   6   9       21.01       14.79      1.26 o 
  -2   6   9       95.02       88.24      2.03 o 
  -1   6   9      121.41      110.80      2.20 o 
   0   6   9       63.10       64.80      2.23 o 
   1   6   9       60.11       63.97      1.61 o 
   2   6   9       26.95       28.56      1.21 o 
   3   6   9       11.08       13.22      1.09 o 
   4   6   9        0.50       -0.21      0.42 o 
   5   6   9        0.52        0.59      0.51 o 
   6   6   9        3.05        3.26      0.91 o 
  -5   7   9        0.27        0.28      0.72 o 
  -4   7   9        0.18        0.69      0.55 o 
  -3   7   9        7.97        9.64      0.90 o 
  -2   7   9       10.05        8.59      0.84 o 
  -1   7   9        4.88        5.65      0.71 o 
   0   7   9       18.22       18.46      1.37 o 
   1   7   9        7.39        5.94      0.70 o 
   2   7   9        1.69        3.58      0.59 o 
   3   7   9       14.89       14.70      1.00 o 
   4   7   9        0.89        1.03      0.51 o 
   5   7   9        0.41        0.44      0.75 o 
   6   7   9        0.40        0.12      0.68 o 
  -4   8   9        0.26        0.39      0.78 o 
  -3   8   9        2.84        2.43      1.02 o 
  -2   8   9       17.91       20.10      1.14 o 
  -1   8   9        2.14        2.26      0.57 o 
   0   8   9       12.41       11.87      1.23 o 
   1   8   9       30.51       29.86      1.24 o 
   2   8   9        0.26        1.10      0.49 o 
   3   8   9        0.30        0.94      0.49 o 
   4   8   9        1.11        1.33      0.53 o 
   5   8   9        0.17        1.08      0.57 o 
  -3   9   9        0.17        0.27      0.62 o 
  -2   9   9        1.95        1.63      0.60 o 
  -1   9   9        0.36        0.87      0.53 o 
   0   9   9        0.21        0.50      0.74 o 
   1   9   9        8.34        8.11      1.15 o 
   2   9   9        3.00        3.28      0.67 o 
   3   9   9        0.03        0.19      0.46 o 
   4   9   9        2.41        3.17      0.67 o 
   5   9   9        3.39        3.44      0.81 o 
  -2  10   9        2.51        3.46      0.98 o 
  -1  10   9        4.08        4.50      1.02 o 
   0  10   9       25.40       29.91      1.80 o 
   1  10   9       13.79       16.02      1.46 o 
   2  10   9        6.72        7.87      0.89 o 
   3  10   9        0.03       -0.64      0.42 o 
   4  10   9        4.01        3.42      1.25 o 
  -1  11   9        1.36        0.89      0.82 o 
   0  11   9        2.71        3.94      1.03 o 
   1  11   9       20.24       17.79      1.55 o 
   2  11   9        4.96        6.28      1.17 o 
   3  11   9        0.13        0.38      0.56 o 
  -1  -5  10        9.24        8.40      1.24 o 
   0  -5  10       17.80       22.70      1.92 o 
   1  -5  10        1.58        1.71      1.00 o 
  -3  -4  10        0.11       -0.82      0.63 o 
  -2  -4  10       25.11       26.49      1.83 o 
  -1  -4  10       19.04       15.16      2.44 o 
   0  -4  10        1.29        1.37      0.92 o 
   1  -4  10       14.79       14.92      1.14 o 
   2  -4  10        3.27        4.31      1.30 o 
  -4  -3  10        0.23        0.96      0.74 o 
  -3  -3  10        3.52        5.45      1.06 o 
  -2  -3  10        3.09        4.81      1.01 o 
  -1  -3  10       22.70       19.51      2.05 o 
   0  -3  10       38.93       39.88      1.94 o 
   1  -3  10        1.08        0.94      0.59 o 
   2  -3  10       10.42       14.37      2.08 o 
   3  -3  10        9.51       12.64      2.01 o 
  -4  -2  10       14.47       18.69      1.66 o 
  -3  -2  10        2.01        1.75      1.59 o 
  -2  -2  10       28.13       32.34      1.80 o 
  -1  -2  10       16.10       18.08      1.82 o 
   0  -2  10        4.93        4.62      0.69 o 
   1  -2  10       26.23       29.87      1.10 o 
   2  -2  10        0.33        0.66      0.46 o 
   3  -2  10       44.26       46.99      4.41 o 
   4  -2  10        0.34        0.08      0.87 o 
  -5  -1  10        3.24        3.74      0.95 o 
  -4  -1  10        1.62        1.81      0.78 o 
  -3  -1  10       17.23       18.06      1.14 o 
  -2  -1  10        1.18        1.05      0.54 o 
  -1  -1  10        9.35        9.46      0.86 o 
   0  -1  10        3.94        4.06      0.77 o 
   1  -1  10        0.06       -0.33      0.43 o 
   2  -1  10        4.46        3.63      0.75 o 
   3  -1  10        0.97        1.46      0.86 o 
   4  -1  10        9.59        7.33      1.33 o 
   5  -1  10        1.92        1.58      0.83 o 
  -5   0  10        2.52        2.22      0.87 o 
  -4   0  10        4.24        4.58      0.77 o 
  -3   0  10        1.61        0.98      0.67 o 
  -2   0  10       41.32       43.24      1.51 o 
  -1   0  10        4.13        5.96      0.77 o 
   0   0  10       54.20       51.87      1.62 o 
   1   0  10        8.34       12.02      0.75 o 
   2   0  10        1.74        0.42      0.43 o 
   3   0  10        3.43        4.72      0.71 o 
   4   0  10        9.67       11.63      1.28 o 
   5   0  10       10.81       11.36      2.20 o 
  -5   1  10        2.77        2.82      0.73 o 
  -4   1  10       15.39       15.22      1.28 o 
  -3   1  10        9.91       11.34      0.99 o 
  -2   1  10        9.18        9.09      1.52 o 
  -1   1  10        3.47        3.13      0.61 o 
   0   1  10      101.37       93.97      2.33 o 
   1   1  10       30.75       27.29      1.02 o 
   2   1  10       15.39       15.95      1.00 o 
   3   1  10      121.53      122.50      2.49 o 
   4   1  10        7.47        8.70      1.37 o 
   5   1  10       42.88       51.92      2.29 o 
  -5   2  10        0.27        0.72      0.62 o 
  -4   2  10       10.98       10.37      1.01 o 
  -3   2  10        8.14        6.61      0.81 o 
  -2   2  10        6.30        9.34      0.88 o 
  -1   2  10       27.38       22.64      1.13 o 
   0   2  10       24.06       25.64      1.14 o 
   1   2  10        0.45        0.52      0.61 o 
   2   2  10      143.64      151.31      2.68 o 
   3   2  10        1.64        2.52      0.63 o 
   4   2  10       53.12       53.29      1.71 o 
   5   2  10        2.14        1.16      0.74 o 
  -5   3  10        0.13        0.47      0.60 o 
  -4   3  10       13.57       13.78      1.24 o 
  -3   3  10        0.01        0.39      0.49 o 
  -2   3  10        0.09        0.15      0.45 o 
  -1   3  10        9.47        7.74      1.35 o 
   0   3  10        7.14        6.30      0.75 o 
   1   3  10      155.33      147.95      2.54 o 
   2   3  10       42.62       40.24      2.34 o 
   3   3  10      139.08      140.75      3.77 o 
   4   3  10       28.37       28.45      1.36 o 
   5   3  10       51.26       60.24      3.52 o 
   6   3  10       10.07        8.95      1.28 o 
  -5   4  10        0.25        0.29      0.60 o 
  -4   4  10        0.92        0.03      0.52 o 
  -3   4  10        0.00       -0.06      0.46 o 
  -2   4  10        2.83        3.13      0.82 o 
  -1   4  10       16.60       15.84      1.33 o 
   0   4  10        4.13        2.93      0.60 o 
   1   4  10      122.27      123.50      3.81 o 
   2   4  10       89.14       87.17      3.20 o 
   3   4  10       18.58       23.47      1.21 o 
   4   4  10       19.96       20.96      1.21 o 
   5   4  10        3.33        4.02      0.76 o 
   6   4  10        6.06        5.65      0.86 o 
  -5   5  10        0.97        0.54      0.98 o 
  -4   5  10        9.25       10.80      1.02 o 
  -3   5  10        5.72        7.13      0.83 o 
  -2   5  10       29.39       26.35      1.22 o 
  -1   5  10       35.25       35.87      1.34 o 
   0   5  10       75.51       72.80      1.76 o 
   1   5  10       48.52       50.91      2.07 o 
   2   5  10      113.38      117.07      2.35 o 
   3   5  10        3.43        3.77      0.67 o 
   4   5  10       30.79       35.48      1.94 o 
   5   5  10       37.57       38.65      1.59 o 
   6   5  10        0.73        2.03      0.72 o 
  -4   6  10        1.63        2.74      0.82 o 
  -3   6  10        0.39        0.04      0.54 o 
  -2   6  10       13.88       10.85      0.96 o 
  -1   6  10       34.95       33.04      1.30 o 
   0   6  10        3.61        2.77      0.80 o 
   1   6  10        4.98        3.64      1.11 o 
   2   6  10       22.57       19.94      1.45 o 
   3   6  10        1.05        0.68      0.48 o 
   4   6  10        0.61        0.46      0.74 o 
   5   6  10        8.13        6.71      0.88 o 
  -4   7  10        0.79        1.91      0.71 o 
  -3   7  10        2.02        2.37      0.63 o 
  -2   7  10       37.58       27.95      1.31 o 
  -1   7  10        0.00       -0.11      0.46 o 
   0   7  10       49.57       43.66      2.13 o 
   1   7  10        1.15       -0.52      1.03 o 
   2   7  10       34.44       35.10      3.10 o 
   3   7  10        4.02        3.66      0.68 o 
   4   7  10       11.16       12.56      1.05 o 
   5   7  10        2.30        1.42      0.75 o 
  -3   8  10        0.25       -0.02      0.51 o 
  -2   8  10       12.51       10.79      0.98 o 
  -1   8  10        9.94        8.11      1.17 o 
   0   8  10        9.36        9.64      1.21 o 
   1   8  10        3.20        2.58      0.84 o 
   2   8  10        0.60        1.73      0.76 o 
   3   8  10        1.79        2.87      0.76 o 
   4   8  10        0.63        1.07      0.56 o 
   5   8  10        0.00        0.27      0.52 o 
  -3   9  10        0.20        0.27      0.57 o 
  -2   9  10        1.60        2.56      0.96 o 
  -1   9  10        3.12        3.49      1.00 o 
   0   9  10        0.01        0.20      0.75 o 
   1   9  10       66.77       69.80      2.85 o 
   2   9  10        9.45       12.22      1.36 o 
   3   9  10        0.39        0.22      0.78 o 
   4   9  10        5.77        7.94      0.93 o 
  -1  10  10        0.32        0.50      0.81 o 
   0  10  10        2.86        2.20      0.93 o 
   1  10  10        3.86        3.86      0.99 o 
   2  10  10        3.81        3.19      0.92 o 
   3  10  10        0.15        0.49      0.53 o 
   1  11  10        1.35        2.11      0.93 o 
  -2  -3  11        0.16        0.22      0.74 o 
  -1  -3  11       10.79       14.27      1.47 o 
   0  -3  11        5.79        5.55      1.45 o 
   1  -3  11        1.01       -0.02      0.71 o 
  -3  -2  11        0.08        0.19      0.69 o 
  -2  -2  11       13.16       12.62      1.38 o 
  -1  -2  11        3.77        4.24      1.00 o 
   0  -2  11       14.75       14.45      1.57 o 
   1  -2  11       22.82       19.24      1.19 o 
   2  -2  11        0.01        0.29      0.52 o 
   3  -2  11       11.36       12.81      1.66 o 
  -4  -1  11        1.35        0.81      1.02 o 
  -3  -1  11        9.06       10.76      1.35 o 
  -2  -1  11        3.97        2.70      0.89 o 
  -1  -1  11       10.83       14.10      1.07 o 
   0  -1  11        7.12        7.37      0.84 o 
   1  -1  11        0.17        0.17      0.54 o 
   2  -1  11       19.58       19.68      1.49 o 
   3  -1  11        0.11        0.20      0.72 o 
  -4   0  11        5.41        5.47      1.12 o 
  -3   0  11        3.36        3.59      0.75 o 
  -2   0  11       17.86       18.51      1.19 o 
  -1   0  11       19.33       20.22      1.18 o 
   0   0  11       41.39       43.30      2.94 o 
   1   0  11       18.85       19.92      1.16 o 
   2   0  11        0.78        0.98      0.76 o 
   3   0  11        0.03       -0.99      0.66 o 
   4   0  11        0.00       -0.81      0.79 o 
  -4   1  11        0.41        1.18      0.65 o 
  -3   1  11       24.09       22.95      1.34 o 
  -2   1  11        0.00       -0.09      0.49 o 
  -1   1  11        2.14        1.12      0.54 o 
   0   1  11        0.03       -0.66      0.44 o 
   1   1  11        5.31        4.00      0.83 o 
   2   1  11       10.10       11.82      0.97 o 
   3   1  11        0.66       -0.07      0.61 o 
   4   1  11        0.60        1.06      0.60 o 
  -4   2  11        5.39        5.19      0.86 o 
  -3   2  11        1.13        0.48      0.74 o 
  -2   2  11       13.46       12.24      1.02 o 
  -1   2  11        0.65        1.90      0.74 o 
   0   2  11      108.46      105.09      2.31 o 
   1   2  11        3.22        4.36      2.17 o 
   2   2  11        2.02        3.30      0.76 o 
   3   2  11        0.34        0.70      0.58 o 
   4   2  11        2.22        1.33      0.63 o 
   5   2  11        6.65        6.93      1.16 o 
  -4   3  11        1.73        1.41      0.73 o 
  -3   3  11       36.92       39.98      1.61 o 
  -2   3  11        2.52        2.37      0.65 o 
  -1   3  11        0.10        0.37      0.46 o 
   0   3  11        1.31        1.53      0.52 o 
   1   3  11        5.33        6.09      0.98 o 
   2   3  11        2.11        2.28      0.58 o 
   3   3  11        0.29        0.69      0.51 o 
   4   3  11       20.31       21.72      1.28 o 
   5   3  11        0.18        0.88      0.59 o 
  -4   4  11        2.91        5.09      0.82 o 
  -3   4  11        3.64        5.92      0.82 o 
  -2   4  11       15.46       16.68      1.12 o 
  -1   4  11        0.84        1.54      0.60 o 
   0   4  11        0.42        1.05      0.66 o 
   1   4  11        5.19        4.06      1.03 o 
   2   4  11        5.14        7.13      1.02 o 
   3   4  11       23.13       21.27      1.23 o 
   4   4  11        9.67        9.79      1.00 o 
   5   4  11        2.04        1.34      0.64 o 
  -4   5  11        0.01        1.65      0.63 o 
  -3   5  11        4.11        5.08      0.81 o 
  -2   5  11        0.18        0.31      0.53 o 
  -1   5  11        0.01        0.39      0.71 o 
   0   5  11        2.13        2.55      0.77 o 
   1   5  11        9.70        8.35      1.13 o 
   2   5  11        3.29        2.01      1.05 o 
   3   5  11       53.71       53.01      1.72 o 
   4   5  11       27.05       27.82      1.61 o 
   5   5  11       10.18       11.46      1.10 o 
  -3   6  11        3.08        2.99      0.72 o 
  -2   6  11       17.62       18.18      1.16 o 
  -1   6  11        0.45        0.22      0.68 o 
   0   6  11        0.19       -0.04      0.79 o 
   1   6  11        0.47       -0.42      0.90 o 
   2   6  11        4.91        4.38      0.93 o 
   3   6  11       10.58       12.87      1.05 o 
   4   6  11       18.57       20.14      1.27 o 
  -3   7  11        0.79        2.82      0.72 o 
  -2   7  11        1.86        0.19      0.70 o 
  -1   7  11        0.28       -0.56      0.63 o 
   0   7  11        0.38        0.01      0.69 o 
   1   7  11        2.72        1.17      0.80 o 
   2   7  11        4.24        6.43      1.09 o 
   3   7  11        9.97       10.87      1.13 o 
   4   7  11        0.43        0.86      0.57 o 
  -2   8  11        0.71        2.09      1.50 o 
  -1   8  11        1.80        1.98      0.81 o 
   0   8  11        3.20        2.00      0.84 o 
   1   8  11        1.18        0.91      1.59 o 
   2   8  11        3.66        2.66      0.89 o 
   3   8  11        0.30       -0.18      0.67 o 
   4   8  11        7.03        6.83      1.51 o 
  -1   9  11        2.03        2.95      1.53 o 
   0   9  11       27.14       25.84      1.81 o 
   1   9  11       11.11       11.50      1.37 o 
   2   9  11       24.31       23.11      1.73 o 
   3   9  11        4.11        5.35      1.07 o 
   1  10  11       11.11       10.21      1.38 o 
  -2  -1  12        0.56        0.13      0.76 o 
  -1  -1  12       31.94       38.76      2.04 o 
   0  -1  12        1.37        0.49      0.62 o 
   1  -1  12        8.10       11.52      1.39 o 
  -2   0  12        6.11       11.48      1.51 o 
  -1   0  12        8.14        8.59      1.02 o 
   0   0  12        2.43        0.14      0.55 o 
   1   0  12       11.57       14.88      2.26 o 
   2   0  12        0.09        0.35      0.68 o 
  -3   1  12        2.29        2.65      0.76 o 
  -2   1  12        4.67        4.21      0.78 o 
  -1   1  12       42.07       39.97      2.16 o 
   0   1  12        0.88        0.26      0.57 o 
   1   1  12        7.97       10.31      1.32 o 
   2   1  12       16.95       16.95      1.49 o 
   3   1  12        0.51       -0.38      0.55 o 
  -3   2  12        2.48        3.63      0.76 o 
  -2   2  12        6.06        7.29      0.92 o 
  -1   2  12       44.06       39.66      2.18 o 
   0   2  12        1.52        4.54      1.51 o 
   1   2  12       20.32       16.89      1.49 o 
   2   2  12        0.61        1.29      0.72 o 
   3   2  12        0.11        0.54      0.65 o 
  -3   3  12        0.00       -0.18      0.58 o 
  -2   3  12        7.37        8.81      0.99 o 
  -1   3  12        6.13        8.48      0.93 o 
   0   3  12        4.48        4.82      1.75 o 
   1   3  12        0.95        2.19      0.79 o 
   2   3  12        6.34        7.72      1.15 o 
   3   3  12        0.10       -0.83      0.64 o 
  -3   4  12        0.98        0.10      0.59 o 
  -2   4  12        0.01       -0.44      0.53 o 
  -1   4  12       16.62       15.87      1.49 o 
   0   4  12        0.76        1.80      0.79 o 
   1   4  12        7.69       10.24      1.25 o 
   2   4  12        2.72        4.50      0.95 o 
   3   4  12        8.67        9.86      1.23 o 
   4   4  12        0.27        0.92      0.57 o 
  -3   5  12        7.98        9.17      1.04 o 
  -2   5  12        0.00        0.53      0.59 o 
  -1   5  12       29.70       31.26      2.69 o 
   0   5  12        1.78        2.11      0.79 o 
   1   5  12        1.35        3.13      1.29 o 
   2   5  12       12.22       10.91      1.30 o 
   3   5  12        2.06        1.69      0.75 o 
  -2   6  12        5.45        5.61      1.12 o 
  -1   6  12        1.30        1.15      0.81 o 
   0   6  12        5.44        7.36      1.16 o 
   1   6  12        5.41        8.29      1.21 o 
   2   6  12        0.32        0.17      0.69 o 
   3   6  12        0.23        0.10      0.68 o 
  -2   7  12        2.49        3.80      0.99 o 
  -1   7  12        0.63        0.87      1.25 o 
   0   7  12        0.43        0.43      0.69 o 
   1   7  12        0.05        0.54      0.74 o 
   2   7  12        0.08        0.36      0.63 o 
   3   7  12        1.39        1.99      0.77 o 
  -1   8  12        0.26       -0.31      0.77 o 
   0   8  12        1.91        3.92      0.98 o 
   1   8  12        0.48        0.66      0.74 o 
   2   8  12        0.12        0.50      1.48 o 
   0   2  13        2.54        5.67      1.51 o 
   1   2  13        1.55        2.80      0.85 o 
  -1   3  13       16.24       19.01      1.65 o 
   0   3  13        0.16        0.63      0.66 o 
   1   3  13        0.24        0.56      0.67 o 
  -1   4  13        0.72        1.28      0.79 o 
   0   4  13        0.29        1.78      0.96 o 
   1   4  13        2.97        4.29      0.95 o 
   0   5  13        0.82        0.66      0.74 o 
   1   5  13        2.10        3.59      1.12 o 
                                                 
